# Supplementary material for: Dental Dynamics: A Fast New Tool for Quantifying Tooth and Jaw Biomechanics in 3D Slicer
Source: Integr Org Biol. 2024 May 10;6(1):obae015. doi: 10.1093/iob/obae015 (PMC11263487; doi:10.1093/iob/obae015)
Supplement: obae015_Supplemental_Files [file obae015_supplemental_files.zip]

Archive with 3 entries (3 files):
- Dental Dynamics Tutorial.pdf
- Supplemental Table 1.csv
- Supplemental Table 2.csv
