# Supplementary material for: Dental Dynamics: A Fast New Tool for Quantifying Tooth and Jaw Biomechanics in 3D Slicer
Source: Integr Org Biol. 2024 May 10;6(1):obae015. doi: 10.1093/iob/obae015 (PMC11263487; doi:10.1093/iob/obae015)
Supplement: obae015_Supplemental_Files [file obae015_supplemental_files.zip › Supplemental Table 1.csv]

Species	JawID	N.teeth	Avg.sq.resid	Range	N.heterodont	Prop.heterodont	Stress.position.corr	Habitat
Aneides aeneus	Lower Jaw	12	1.094	3.268	4	0.333	0.362	Arboreal
Aneides flavipunctatus	Lower Jaw	8	0.020	0.424	0	0.000	0.083	Terrestrial
Aneides hardii	Lower Jaw	17	0.420	2.815	5	0.294	0.053	Terrestrial
Aneides lugubris	Lower Jaw	21	0.089	1.131	2	0.095	0.093	Arboreal
Aneides vagrans	Lower Jaw	14	0.114	0.938	3	0.214	0.009	Arboreal
Bolitoglossa lincolni	Lower Jaw	43	0.129	1.330	8	0.186	0.867	Arboreal
Bolitoglossa mexicana	Lower Jaw	47	0.137	1.440	9	0.191	0.858	Arboreal
Chiropterotriton chiropterus	Lower Jaw	21	0.092	1.043	2	0.095	0.091	Arboreal
Chiropterotriton multidentatus	Lower Jaw	51	0.361	2.780	9	0.176	0.650	Arboreal
Chiropterotriton priscus	Lower Jaw	37	0.162	1.455	10	0.270	0.746	Terrestrial
Desmognathus aureatus	Lower Jaw	86	0.656	5.447	22	0.256	0.800	Aquatic
Desmognathus monticola	Lower Jaw	47	0.745	3.503	12	0.255	0.839	Semi-Aquatic
Desmognathus wrighti	Lower Jaw	29	3.725	7.753	20	0.690	0.930	Terrestrial
Eurycea multiplicata	Lower Jaw	36	0.522	2.396	11	0.306	0.864	Semi-Aquatic
Hydromantes samweli	Lower Jaw	78	0.856	4.319	22	0.282	0.643	Saxicolous
Plethodon caddoensis	Lower Jaw	78	2.414	6.197	28	0.359	0.824	Terrestrial
Plethodon punctatus	Lower Jaw	66	1.014	3.839	23	0.348	0.923	Terrestrial
Plethodon vehiculum	Lower Jaw	38	0.374	2.366	12	0.316	0.859	Terrestrial
Thorius minutissimus	Lower Jaw	28	0.043	0.871	2	0.071	0.491	Terrestrial
Thorius tlaxiacus	Lower Jaw	23	0.228	2.145	6	0.261	0.839	Terrestrial
