# Supplementary material for: Dental Dynamics: A Fast New Tool for Quantifying Tooth and Jaw Biomechanics in 3D Slicer
Source: Integr Org Biol. 2024 May 10;6(1):obae015. doi: 10.1093/iob/obae015 (PMC11263487; doi:10.1093/iob/obae015)
Supplement: obae015_Supplemental_Files [file obae015_supplemental_files.zip › Supplemental Table 2.csv]

Specimen	Jaw ID	Side ID	Jaw Length (mm)	Tooth ID	Position (mm)	Tooth Height (mm)	Tooth Width (mm)	Aspect Ratio	Surface Area (mm^2)	Out-Lever (mm)	M1 In-Lever (mm)	M1 Input Force (N)	M1 Angle (deg)	M1 Mech Adv	M1 F-tooth (N)	Stress (N/m^2)
Aneides aeneus	Lower Jaw	Left	7.88534	Lower_Left_T8	5.15245	0.468697	0.268535	1.74539	0.127017	4.41456	2.30671	1	90	0.522523	0.522523	4.11E+06
Aneides aeneus	Lower Jaw	Left	7.88534	Lower_Left_T6	6.02115	0.603646	0.291895	2.06802	0.189075	5.18162	2.30671	1	90	0.445172	0.445172	2.35E+06
Aneides aeneus	Lower Jaw	Left	7.88534	Lower_Left_T3	7.43713	0.523611	0.226735	2.30935	0.106712	6.65715	2.30671	1	90	0.346501	0.346501	3.25E+06
Aneides aeneus	Lower Jaw	Left	7.88534	Lower_Left_T2	7.58	0.289864	0.146778	1.97485	0.0438352	6.78426	2.30671	1	90	0.340009	0.340009	7.76E+06
Aneides aeneus	Lower Jaw	Left	7.88534	Lower_Left_T5	6.43944	0.635021	0.284572	2.23149	0.186438	5.64883	2.30671	1	90	0.408352	0.408352	2.19E+06
Aneides aeneus	Lower Jaw	Left	7.88534	Lower_Left_T7	5.63807	0.640893	0.298619	2.14619	0.183957	4.88075	2.30671	1	90	0.472614	0.472614	2.57E+06
Aneides aeneus	Lower Jaw	Left	7.88534	Lower_Left_T4	6.99769	0.371567	0.162725	2.2834	0.0584775	6.55749	2.30671	1	90	0.351767	0.351767	6.02E+06
Aneides aeneus	Lower Jaw	Left	7.88534	Lower_Left_T1	7.71746	0.254007	0.143939	1.76469	0.0370354	6.98292	2.30671	1	90	0.330336	0.330336	8.92E+06
Aneides aeneus	Lower Jaw	Right	7.8318	Lower_Right_T2	7.04992	0.378766	0.218965	1.7298	0.102206	6.88911	2.4862	1	90	0.360888	0.360888	3.53E+06
Aneides aeneus	Lower Jaw	Right	7.8318	Lower_Right_T1	7.57048	0.203083	0.118718	1.71063	0.0242537	7.56954	2.4862	1	90	0.328447	0.328447	1.35E+07
Aneides aeneus	Lower Jaw	Right	7.8318	Lower_Right_T4	5.31507	0.519209	0.261352	1.98663	0.141773	5.06445	2.4862	1	90	0.490911	0.490911	3.46E+06
Aneides aeneus	Lower Jaw	Right	7.8318	Lower_Right_T3	6.18643	0.670104	0.308932	2.1691	0.202021	5.92012	2.4862	1	90	0.419957	0.419957	2.08E+06
Aneides flavipunctatus	Lower Jaw	Right	10.0166	Lower_Right_T1	9.24655	0.842727	0.447639	1.88261	0.399532	8.441171223	3.26426	1	90	0.386707	0.386707	967899
Aneides flavipunctatus	Lower Jaw	Right	10.0166	Lower_Right_T3	8.365	1.06069	0.504829	2.10108	0.562554	7.313426148	3.26426	1	90	0.446338	0.446338	793413
Aneides flavipunctatus	Lower Jaw	Right	10.0166	Lower_Right_T2	9.01088	1.21346	0.555007	2.18639	0.657026	7.894640102	3.26426	1	90	0.413478	0.413478	629317
Aneides flavipunctatus	Lower Jaw	Right	10.0166	Lower_Right_T4	7.84163	0.979507	0.532612	1.83906	0.565646	6.911265906	3.26426	1	90	0.47231	0.47231	834991
Aneides flavipunctatus	Lower Jaw	Left	10.1026	Lower_Left_T2	9.02774	1.14391	0.511393	2.23686	0.594642	8.68942	3.47598	1	90	0.400024	0.400024	672715
Aneides flavipunctatus	Lower Jaw	Left	10.1026	Lower_Left_T4	8.00031	1.01622	0.497537	2.04251	0.474701	7.53863	3.47598	1	90	0.461089	0.461089	971325
Aneides flavipunctatus	Lower Jaw	Left	10.1026	Lower_Left_T1	9.39584	0.950507	0.523518	1.81561	0.473372	8.95618	3.47598	1	90	0.388109	0.388109	819883
Aneides flavipunctatus	Lower Jaw	Left	10.1026	Lower_Left_T3	8.4352	1.09693	0.522221	2.1005	0.571948	7.83738	3.47598	1	90	0.443513	0.443513	775443
Aneides hardii	Lower Jaw	Left	8.24126	Lower_Left_T7	6.16646	0.61893	0.29978	2.06461	0.212844	6.19850591	3.62263	1	90	0.584436	0.584436	2.75E+06
Aneides hardii	Lower Jaw	Left	8.24126	Lower_Left_T5	6.67918	0.559292	0.372209	1.50263	0.198781	6.566732649	3.62263	1	90	0.551664	0.551664	2.78E+06
Aneides hardii	Lower Jaw	Left	8.24126	Lower_Left_T3	7.1316	0.574681	0.303081	1.89613	0.186916	7.174419779	3.62263	1	90	0.504937	0.504937	2.70E+06
Aneides hardii	Lower Jaw	Left	8.24126	Lower_Left-T9	5.25643	0.351966	0.204702	1.7194	0.0846975	5.342221724	3.62263	1	90	0.678113	0.678113	8.01E+06
Aneides hardii	Lower Jaw	Left	8.24126	Lower_Left_T1	7.75568	0.260025	0.208252	1.24861	0.0575082	7.868884863	3.62263	1	90	0.460374	0.460374	8.01E+06
Aneides hardii	Lower Jaw	Left	8.24126	Lower_Left_T8	5.86706	0.316541	0.234705	1.34868	0.0832504	5.850680173	3.62263	1	90	0.619181	0.619181	7.44E+06
Aneides hardii	Lower Jaw	Left	8.24126	Lower_Left_T2	7.56674	0.215542	0.193052	1.1165	0.0428119	7.607706346	3.62263	1	90	0.476179	0.476179	1.11E+07
Aneides hardii	Lower Jaw	Left	8.24126	Lower_Left_T6	6.32889	0.372246	0.231104	1.61073	0.0959739	6.485102254	3.62263	1	90	0.558608	0.558608	5.82E+06
Aneides hardii	Lower Jaw	Left	8.24126	Lower_Left_T4	6.89497	0.337156	0.235896	1.42926	0.0865794	6.895899918	3.62263	1	90	0.525331	0.525331	6.07E+06
Aneides hardii	Lower Jaw	Right	8.33124	Lower_Right_T1	8.0853	0.323458	0.230566	1.40288	0.0728261	8.147094876	3.48936	1	90	0.428295	0.428295	5.88E+06
Aneides hardii	Lower Jaw	Right	8.33124	Lower_Right_T7	6.16209	0.384395	0.210782	1.82367	0.089359	6.467298935	3.48936	1	90	0.539539	0.539539	6.04E+06
Aneides hardii	Lower Jaw	Right	8.33124	Lower_Right_T4	7.5504	0.408784	0.230888	1.77049	0.104295	7.725702747	3.48936	1	90	0.451656	0.451656	4.33E+06
Aneides hardii	Lower Jaw	Right	8.33124	Lower_Right_T8	5.59145	0.422848	0.277145	1.52573	0.13051	5.613757354	3.48936	1	90	0.621573	0.621573	4.76E+06
Aneides hardii	Lower Jaw	Right	8.33124	Lower_Right_T5	7.07504	0.319467	0.261669	1.22088	0.0938161	7.203542563	3.48936	1	90	0.484395	0.484395	5.16E+06
Aneides hardii	Lower Jaw	Right	8.33124	Lower_Right_T2	7.88243	0.15033	0.132426	1.1352	0.0220542	8.037425801	3.48936	1	90	0.434139	0.434139	1.97E+07
Aneides hardii	Lower Jaw	Right	8.33124	Lower_Right_T3	7.72805	0.311444	0.200691	1.55186	0.0643963	7.9357022	3.48936	1	90	0.439704	0.439704	6.83E+06
Aneides hardii	Lower Jaw	Right	8.33124	Lower_Right_T6	6.48316	0.332665	0.218706	1.52106	0.0868099	6.606709407	3.48936	1	90	0.528154	0.528154	6.08E+06
Aneides lugubris	Lower Jaw	Left	12.1759	Lower_Left_T4	10.8287	1.20672	0.506148	2.38412	0.581249	8.973029686	3.48936	1	90	0.388872	0.388872	669028
Aneides lugubris	Lower Jaw	Left	12.1759	Lower_Left_T9	8.62622	1.29852	0.519157	2.50121	0.689496	7.784154363	3.91722	1	90	0.50323	0.50323	729853
Aneides lugubris	Lower Jaw	Left	12.1759	Lower_Left_T11	7.59953	0.912888	0.499822	1.82643	0.467145	6.821097722	3.91722	1	90	0.57428	0.57428	1.23E+06
Aneides lugubris	Lower Jaw	Left	12.1759	Lower_Left_T7	9.60349	1.40639	0.524995	2.67886	0.703495	8.768593321	3.91722	1	90	0.446733	0.446733	635020
Aneides lugubris	Lower Jaw	Left	12.1759	Lower_Left_T2	11.6371	1.00509	0.462404	2.17361	0.485225	10.73628645	3.91722	1	90	0.364858	0.364858	751936
Aneides lugubris	Lower Jaw	Left	12.1759	Lower_Left_T8	9.10203	1.27237	0.512366	2.48332	0.62157	8.291254985	3.91722	1	90	0.472452	0.472452	760095
Aneides lugubris	Lower Jaw	Left	12.1759	Lower_Left_T1	11.9176	0.829595	0.379105	2.1883	0.304401	10.93523533	3.91722	1	90	0.35822	0.35822	1.18E+06
Aneides lugubris	Lower Jaw	Left	12.1759	Lower_Left_T10	8.08632	0.987433	0.507822	1.94445	0.451551	7.327535733	3.91722	1	90	0.534589	0.534589	1.18E+06
Aneides lugubris	Lower Jaw	Left	12.1759	Lower_Left_T3	11.2031	0.866261	0.480838	1.80157	0.405651	10.2996106	3.91722	1	90	0.380327	0.380327	937572
Aneides lugubris	Lower Jaw	Left	12.1759	Lower_Left_T6	10.0305	1.29897	0.519541	2.50022	0.634533	9.252802022	3.91722	1	90	0.423355	0.423355	667191
Aneides lugubris	Lower Jaw	Left	12.1759	Lower_Left_T5	10.3135	0.923354	0.525482	1.75716	0.4353	9.611654059	3.91722	1	90	0.407549	0.407549	936248
Aneides lugubris	Lower Jaw	Right	11.7658	Lower_Right_T7	8.86102	1.2132	0.509094	2.38305	0.672933	8.663801579	3.96537	1	90	0.457694	0.457694	680147
Aneides lugubris	Lower Jaw	Right	11.7658	Lower_Right_T9	7.93906	1.24653	0.506433	2.46138	0.626501	7.5964797	3.96537	1	90	0.522001	0.522001	833200
Aneides lugubris	Lower Jaw	Right	11.7658	Lower_Right_T10	7.36896	0.74252	0.486689	1.52566	0.358851	7.15286584	3.96537	1	90	0.554375	0.554375	1.54E+06
Aneides lugubris	Lower Jaw	Right	11.7658	Lower_Right_T6	9.35572	1.22403	0.543122	2.25369	0.658786	9.164925532	3.96537	1	90	0.432668	0.432668	656766
Aneides lugubris	Lower Jaw	Right	11.7658	Lower_Right_T4	10.3161	1.2597	0.51298	2.45564	0.652088	10.17225811	3.96537	1	90	0.389822	0.389822	597806
Aneides lugubris	Lower Jaw	Right	11.7658	Lower_Right_T8	8.34859	1.01409	0.48931	2.0725	0.524273	8.102115957	3.96537	1	90	0.489424	0.489424	933529
Aneides lugubris	Lower Jaw	Right	11.7658	Lower_Right_T1	11.3941	0.905087	0.4544	1.99183	0.388645	11.27342251	3.96537	1	90	0.351745	0.351745	905055
Aneides lugubris	Lower Jaw	Right	11.7658	Lower_Right_T3	10.7529	1.16203	0.521178	2.22962	0.534475	10.64160331	3.96537	1	90	0.372629	0.372629	697187
Aneides lugubris	Lower Jaw	Right	11.7658	Lower_Right_T5	9.7459	0.938351	0.554136	1.69336	0.484665	9.656584007	3.96537	1	90	0.410639	0.410639	847263
Aneides lugubris	Lower Jaw	Right	11.7658	Lower_Right_T2	10.9126	0.74958	0.455254	1.64651	0.309152	10.92707512	3.96537	1	90	0.362894	0.362894	1.17E+06
Aneides vagrans	Lower Jaw	Left	9.93068	Lower_Left_T4	8.04053	0.842315	0.445433	1.891	0.334864	6.778325722	3.23419	1	90	0.477137	0.477137	1.42E+06
Aneides vagrans	Lower Jaw	Left	9.93068	Lower_Left_T6	7.26236	0.804275	0.410003	1.96163	0.321589	6.054880126	3.23419	1	90	0.534146	0.534146	1.66E+06
Aneides vagrans	Lower Jaw	Left	9.93068	Lower_Left_T5	7.6399	0.78636	0.414024	1.89931	0.321756	6.374220022	3.23419	1	90	0.507386	0.507386	1.58E+06
Aneides vagrans	Lower Jaw	Left	9.93068	Lower_Left_T7	6.856	0.710035	0.405113	1.75268	0.264024	5.710413919	3.23419	1	90	0.566367	0.566367	2.15E+06
Aneides vagrans	Lower Jaw	Left	9.93068	Lower_Left_T3	8.37484	0.767349	0.418731	1.83256	0.299069	6.99620142	3.23419	1	90	0.462278	0.462278	1.55E+06
Aneides vagrans	Lower Jaw	Left	9.93068	Lower_Left_T2	8.74233	0.677953	0.379344	1.78717	0.250704	7.427730863	3.23419	1	90	0.435421	0.435421	1.74E+06
Aneides vagrans	Lower Jaw	Left	9.93068	Lower_Left_T1	9.03514	0.556308	0.297623	1.86917	0.168053	7.762590066	3.23419	1	90	0.416638	0.416638	2.48E+06
Aneides vagrans	Lower Jaw	Right	10.0048	Lower_Right_T7	6.66769	0.508572	0.355003	1.43259	0.176314	6.586536007	3.09583	1	90	0.470024	0.470024	2.67E+06
Aneides vagrans	Lower Jaw	Right	10.0048	Lower_Right_T5	7.7391	0.788637	0.400942	1.96696	0.314472	7.471515696	3.09583	1	90	0.414351	0.414351	1.32E+06
Aneides vagrans	Lower Jaw	Right	10.0048	Lower_Right_T4	8.07712	0.706719	0.395865	1.78525	0.286577	7.874724967	3.09583	1	90	0.393135	0.393135	1.37E+06
Aneides vagrans	Lower Jaw	Right	10.0048	Lower_Right_T6	7.41832	0.726373	0.387836	1.87289	0.296153	7.180434561	3.09583	1	90	0.431148	0.431148	1.46E+06
Aneides vagrans	Lower Jaw	Right	10.0048	Lower_Right_T2	8.71087	0.427074	0.33526	1.27386	0.16417	8.696005124	3.09583	1	90	0.356006	0.356006	2.17E+06
Aneides vagrans	Lower Jaw	Right	10.0048	Lower_Right_T3	8.44029	0.627542	0.363346	1.72712	0.252411	8.461256741	3.09583	1	90	0.365883	0.365883	1.45E+06
Aneides vagrans	Lower Jaw	Right	10.0048	Lower_Right_T1	9.1798	0.34377	0.285357	1.2047	0.116048	9.392602616	3.09583	1	90	0.329603	0.329603	2.84E+06
Bolitoglossa lincolni	Lower Jaw	Left	7.47181	Lower_Left_T16	4.43125	0.171373	0.134998	1.26945	0.0281081	3.941889884	1.96314	1	90	0.49802	0.49802	1.77E+07
Bolitoglossa lincolni	Lower Jaw	Left	7.47181	Lower_Left_T13	4.98565	0.151259	0.122494	1.23483	0.0256165	4.459006414	1.96314	1	90	0.440264	0.440264	1.72E+07
Bolitoglossa lincolni	Lower Jaw	Left	7.47181	Lower_Left_T19	3.43586	0.142337	0.127206	1.11895	0.0230176	3.087834203	1.96314	1	90	0.635766	0.635766	2.76E+07
Bolitoglossa lincolni	Lower Jaw	Left	7.47181	Lower_Left_T9	5.9978	0.150185	0.145979	1.02881	0.0264576	5.38766168	1.96314	1	90	0.364377	0.364377	1.38E+07
Bolitoglossa lincolni	Lower Jaw	Left	7.47181	Lower_Left_T8	6.23112	0.162953	0.133462	1.22097	0.0269356	5.571941895	1.96314	1	90	0.352326	0.352326	1.31E+07
Bolitoglossa lincolni	Lower Jaw	Left	7.47181	Lower_Left_T4	6.76267	0.157334	0.13555	1.16071	0.0276288	6.056046051	1.96314	1	90	0.324162	0.324162	1.17E+07
Bolitoglossa lincolni	Lower Jaw	Left	7.47181	Lower_Left_T11	5.554	0.171195	0.131827	1.29863	0.0267536	4.960606045	1.96314	1	90	0.395746	0.395746	1.48E+07
Bolitoglossa lincolni	Lower Jaw	Left	7.47181	Lower_Left_T6	6.56878	0.158256	0.132191	1.19718	0.0266312	5.896483988	1.96314	1	90	0.332934	0.332934	1.25E+07
Bolitoglossa lincolni	Lower Jaw	Left	7.47181	Lower_Left_T14	4.75524	0.163844	0.118771	1.3795	0.0248503	4.255696439	1.96314	1	90	0.461297	0.461297	1.86E+07
Bolitoglossa lincolni	Lower Jaw	Left	7.47181	Lower_Left_T21	2.87015	0.156341	0.115294	1.35602	0.0233379	2.618487095	1.96314	1	90	0.749723	0.749723	3.21E+07
Bolitoglossa lincolni	Lower Jaw	Left	7.47181	Lower_Left_T2	7.0717	0.147123	0.114087	1.28958	0.0219856	6.367587625	1.96314	1	90	0.308302	0.308302	1.40E+07
Bolitoglossa lincolni	Lower Jaw	Left	7.47181	Lower_Left_T20	3.14421	0.150898	0.122377	1.23306	0.0220105	2.821154708	1.96314	1	90	0.695864	0.695864	3.16E+07
Bolitoglossa lincolni	Lower Jaw	Left	7.47181	Lower_Left_T10	5.74975	0.143621	0.115531	1.24314	0.0218946	5.166552184	1.96314	1	90	0.379971	0.379971	1.74E+07
Bolitoglossa lincolni	Lower Jaw	Left	7.47181	Lower_Left_T7	6.35271	0.194692	0.119273	1.63233	0.0294957	5.667803226	1.96314	1	90	0.346367	0.346367	1.17E+07
Bolitoglossa lincolni	Lower Jaw	Left	7.47181	Lower_Left_T17	4.18309	0.150498	0.124481	1.20901	0.0239612	3.774797381	1.96314	1	90	0.520065	0.520065	2.17E+07
Bolitoglossa lincolni	Lower Jaw	Left	7.47181	Lower_Left_T18	3.73778	0.131358	0.132651	0.990258	0.0219803	3.361299359	1.96314	1	90	0.584042	0.584042	2.66E+07
Bolitoglossa lincolni	Lower Jaw	Left	7.47181	Lower_Left_T1	7.28771	0.162786	0.137605	1.183	0.0268779	6.521843128	1.96314	1	90	0.30101	0.30101	1.12E+07
Bolitoglossa lincolni	Lower Jaw	Left	7.47181	Lower_Left_T12	5.34334	0.137208	0.111204	1.23384	0.0198748	4.791944834	1.96314	1	90	0.409675	0.409675	2.06E+07
Bolitoglossa lincolni	Lower Jaw	Left	7.47181	Lower_Left_T5	6.64594	0.128902	0.123436	1.04428	0.0201017	5.958876666	1.96314	1	90	0.329448	0.329448	1.64E+07
Bolitoglossa lincolni	Lower Jaw	Left	7.47181	Lower_Left_T3	6.85723	0.144699	0.111592	1.29668	0.0211645	6.139205869	1.96314	1	90	0.319771	0.319771	1.51E+07
Bolitoglossa lincolni	Lower Jaw	Left	7.47181	Lower_Left_T15	4.52427	0.145414	0.106332	1.36754	0.0196349	4.052097631	1.96314	1	90	0.484475	0.484475	2.47E+07
Bolitoglossa lincolni	Lower Jaw	Right	7.2284	Lower Right Tooth 16	4.43864	0.154446	0.125494	1.2307	0.0249229	4.402270123	2.18589	1	90	0.496537	0.496537	1.99E+07
Bolitoglossa lincolni	Lower Jaw	Right	7.2284	Lower Right Tooth 20	3.4501	0.13127	0.127486	1.02968	0.0225601	3.478163323	2.18589	1	90	0.628461	0.628461	2.79E+07
Bolitoglossa lincolni	Lower Jaw	Right	7.2284	Lower Right Tooth 21	3.17276	0.147863	0.126773	1.16636	0.0227804	3.176025468	2.18589	1	90	0.688247	0.688247	3.02E+07
Bolitoglossa lincolni	Lower Jaw	Right	7.2284	Lower Right Tooth 19	3.70953	0.123159	0.117641	1.0469	0.0212757	3.726213509	2.18589	1	90	0.586625	0.586625	2.76E+07
Bolitoglossa lincolni	Lower Jaw	Right	7.2284	Lower Right Tooth 10	5.77369	0.145458	0.121456	1.19762	0.0245406	5.717719807	2.18589	1	90	0.382301	0.382301	1.56E+07
Bolitoglossa lincolni	Lower Jaw	Right	7.2284	Lower Right Tooth 1	7.03979	0.140985	0.1127	1.25097	0.0219248	6.977231885	2.18589	1	90	0.313289	0.313289	1.43E+07
Bolitoglossa lincolni	Lower Jaw	Right	7.2284	Lower Right Tooth 3	6.72161	0.156587	0.111539	1.40388	0.0244752	6.648367023	2.18589	1	90	0.328786	0.328786	1.34E+07
Bolitoglossa lincolni	Lower Jaw	Right	7.2284	Lower Right Tooth 22	2.89105	0.135957	0.121292	1.12091	0.0218497	2.893731433	2.18589	1	90	0.755388	0.755388	3.46E+07
Bolitoglossa lincolni	Lower Jaw	Right	7.2284	Lower Right Tooth 2	6.86619	0.156416	0.123206	1.26956	0.0259714	6.800368346	2.18589	1	90	0.321437	0.321437	1.24E+07
Bolitoglossa lincolni	Lower Jaw	Right	7.2284	Lower Right Tooth 14	4.94633	0.13983	0.112614	1.24167	0.0218255	4.904397577	2.18589	1	90	0.4457	0.4457	2.04E+07
Bolitoglossa lincolni	Lower Jaw	Right	7.2284	Lower Right Tooth 5	6.42336	0.153041	0.12085	1.26637	0.024374	6.37711475	2.18589	1	90	0.342771	0.342771	1.41E+07
Bolitoglossa lincolni	Lower Jaw	Right	7.2284	Lower Right Tooth 18	4.16379	0.132613	0.111862	1.1855	0.0211646	4.155463207	2.18589	1	90	0.526028	0.526028	2.49E+07
Bolitoglossa lincolni	Lower Jaw	Right	7.2284	Lower Right Tooth 4	6.51442	0.133677	0.106298	1.25758	0.0205895	6.476365705	2.18589	1	90	0.337518	0.337518	1.64E+07
Bolitoglossa lincolni	Lower Jaw	Right	7.2284	Lower Right Tooth 15	4.577	0.137724	0.113845	1.20975	0.0215734	4.546814158	2.18589	1	90	0.480752	0.480752	2.23E+07
Bolitoglossa lincolni	Lower Jaw	Right	7.2284	Lower Right Tooth 12	5.40857	0.127352	0.125068	1.01826	0.0206581	5.360122215	2.18589	1	90	0.407806	0.407806	1.97E+07
Bolitoglossa lincolni	Lower Jaw	Right	7.2284	Lower Right Tooth 8	6.00631	0.135086	0.119521	1.13022	0.0223514	5.952794632	2.18589	1	90	0.367204	0.367204	1.64E+07
Bolitoglossa lincolni	Lower Jaw	Right	7.2284	Lower Right Tooth 11	5.6334	0.136056	0.118922	1.14407	0.0209678	5.578968324	2.18589	1	90	0.391809	0.391809	1.87E+07
Bolitoglossa lincolni	Lower Jaw	Right	7.2284	Lower Right Tooth 13	5.16748	0.136551	0.106256	1.28512	0.0198756	5.121183226	2.18589	1	90	0.426833	0.426833	2.15E+07
Bolitoglossa lincolni	Lower Jaw	Right	7.2284	Lower Right Tooth 6	6.22016	0.153485	0.120811	1.27046	0.0253617	6.155563941	2.18589	1	90	0.355108	0.355108	1.40E+07
Bolitoglossa lincolni	Lower Jaw	Right	7.2284	Lower Right Tooth 7	6.09698	0.136133	0.112661	1.20835	0.0224762	6.058235152	2.18589	1	90	0.360813	0.360813	1.61E+07
Bolitoglossa lincolni	Lower Jaw	Right	7.2284	Lower Right Tooth 17	4.28736	0.139902	0.127652	1.09597	0.0252353	4.273790531	2.18589	1	90	0.511464	0.511464	2.03E+07
Bolitoglossa lincolni	Lower Jaw	Right	7.2284	Lower Right Tooth 9	5.84402	0.142268	0.114749	1.23982	0.0213613	5.798347414	2.18589	1	90	0.376985	0.376985	1.76E+07
Bolitoglossa mexicana	Lower Jaw	Left	7.1923	Lower teeth left	6.59825	0.118585	0.108397	1.09399	0.0136288	6.54587446	2.06053	1	90	0.314783	0.314783	2.31E+07
Bolitoglossa mexicana	Lower Jaw	Left	7.1923	Lower teeth left _2	6.78661	0.105824	0.118398	0.893803	0.0119286	6.757231822	2.06053	1	90	0.304937	0.304937	2.56E+07
Bolitoglossa mexicana	Lower Jaw	Left	7.1923	Lower teeth left _3	6.64717	0.107276	0.0993366	1.07992	0.0122446	6.623751937	2.06053	1	90	0.311082	0.311082	2.54E+07
Bolitoglossa mexicana	Lower Jaw	Left	7.1923	Lower teeth left _4	4.85804	0.116035	0.0915471	1.26749	0.0123328	4.815199966	2.06053	1	90	0.427922	0.427922	3.47E+07
Bolitoglossa mexicana	Lower Jaw	Left	7.1923	Lower teeth left _5	6.44158	0.0994196	0.0830087	1.1977	0.010719	6.418956596	2.06053	1	90	0.321007	0.321007	2.99E+07
Bolitoglossa mexicana	Lower Jaw	Left	7.1923	Lower teeth left _6	6.84816	0.100755	0.0865942	1.16353	0.0104024	6.816108342	2.06053	1	90	0.302303	0.302303	2.91E+07
Bolitoglossa mexicana	Lower Jaw	Left	7.1923	Lower teeth left _7	3.36856	0.103096	0.0826594	1.24724	0.011055	3.362203864	2.06053	1	90	0.612851	0.612851	5.54E+07
Bolitoglossa mexicana	Lower Jaw	Left	7.1923	Lower teeth left _8	3.00759	0.11434	0.0833516	1.37178	0.0115856	2.990705073	2.06053	1	90	0.688978	0.688978	5.95E+07
Bolitoglossa mexicana	Lower Jaw	Left	7.1923	Lower teeth left _9	7.0188	0.109675	0.0889575	1.23289	0.0126653	6.998845148	2.06053	1	90	0.29441	0.29441	2.32E+07
Bolitoglossa mexicana	Lower Jaw	Left	7.1923	Lower teeth left _10	5.1521	0.130009	0.0976201	1.33178	0.0126443	5.088017344	2.06053	1	90	0.404977	0.404977	3.20E+07
Bolitoglossa mexicana	Lower Jaw	Left	7.1923	Lower teeth left _11	4.6374	0.118169	0.0862625	1.36988	0.0124462	4.590707767	2.06053	1	90	0.448848	0.448848	3.61E+07
Bolitoglossa mexicana	Lower Jaw	Left	7.1923	Lower teeth left _12	4.93791	0.113559	0.0817644	1.38885	0.0112491	4.922443675	2.06053	1	90	0.418599	0.418599	3.72E+07
Bolitoglossa mexicana	Lower Jaw	Left	7.1923	Lower teeth left _13	6.72683	0.109226	0.0794054	1.37555	0.0114536	6.704289967	2.06053	1	90	0.307345	0.307345	2.68E+07
Bolitoglossa mexicana	Lower Jaw	Left	7.1923	Lower teeth left _14	5.83215	0.122469	0.0988137	1.2394	0.0133095	5.750690743	2.06053	1	90	0.35831	0.35831	2.69E+07
Bolitoglossa mexicana	Lower Jaw	Left	7.1923	Lower teeth left _15	4.21999	0.0955912	0.0824177	1.15984	0.00987971	4.214598806	2.06053	1	90	0.488903	0.488903	4.95E+07
Bolitoglossa mexicana	Lower Jaw	Left	7.1923	Lower teeth left _16	4.11203	0.110365	0.0863043	1.27879	0.00977955	4.076890963	2.06053	1	90	0.505417	0.505417	5.17E+07
Bolitoglossa mexicana	Lower Jaw	Left	7.1923	Lower teeth left _17	5.46085	0.120489	0.0927227	1.29946	0.0120835	5.428976427	2.06053	1	90	0.379543	0.379543	3.14E+07
Bolitoglossa mexicana	Lower Jaw	Left	7.1923	Lower teeth left _18	6.36512	0.102933	0.0842648	1.22154	0.0109587	6.336251564	2.06053	1	90	0.325197	0.325197	2.97E+07
Bolitoglossa mexicana	Lower Jaw	Left	7.1923	Lower teeth left _19	5.22203	0.143115	0.0732388	1.95409	0.0119934	5.187390331	2.06053	1	90	0.397219	0.397219	3.31E+07
Bolitoglossa mexicana	Lower Jaw	Left	7.1923	Lower teeth left _20	6.29943	0.114742	0.0843717	1.35995	0.0109889	6.285802317	2.06053	1	90	0.327807	0.327807	2.98E+07
Bolitoglossa mexicana	Lower Jaw	Left	7.1923	Lower teeth left _21	4.53554	0.110445	0.0802928	1.37553	0.0102305	4.493655979	2.06053	1	90	0.458542	0.458542	4.48E+07
Bolitoglossa mexicana	Lower Jaw	Left	7.1923	Lower teeth left _22	6.09035	0.12142	0.0814222	1.49124	0.00986269	6.007989153	2.06053	1	90	0.342965	0.342965	3.48E+07
Bolitoglossa mexicana	Lower Jaw	Left	7.1923	Lower teeth left _23	6.24684	0.106404	0.0798095	1.33323	0.00992877	6.192035965	2.06053	1	90	0.332771	0.332771	3.35E+07
Bolitoglossa mexicana	Lower Jaw	Left	7.1923	Lower teeth left _24	5.37251	0.112438	0.0775574	1.44974	0.00997145	5.324545786	2.06053	1	90	0.386987	0.386987	3.88E+07
Bolitoglossa mexicana	Lower Jaw	Left	7.1923	Lower teeth left _25	4.43452	0.0858526	0.0736927	1.16501	0.0084664	4.38981314	2.06053	1	90	0.469389	0.469389	5.54E+07
Bolitoglossa mexicana	Lower Jaw	Left	7.1923	Lower teeth left _26	5.54405	0.106415	0.0858663	1.23931	0.00987622	5.515839236	2.06053	1	90	0.373566	0.373566	3.78E+07
Bolitoglossa mexicana	Lower Jaw	Left	7.1923	Lower teeth left _27	3.76687	0.0959377	0.068288	1.4049	0.00886772	3.745566917	2.06053	1	90	0.550125	0.550125	6.20E+07
Bolitoglossa mexicana	Lower Jaw	Left	7.1923	Lower teeth left _28	5.72579	0.107809	0.0707122	1.52462	0.00916563	5.695312802	2.06053	1	90	0.361794	0.361794	3.95E+07
Bolitoglossa mexicana	Lower Jaw	Right	7.27645	lower teeth right	6.87146	0.0953029	0.0905873	1.05205	0.0131324	6.799522437	2.19834	1	90	0.323308	0.323308	2.46E+07
Bolitoglossa mexicana	Lower Jaw	Right	7.27645	lower teeth right_2	5.26678	0.12737	0.108131	1.17792	0.0129115	5.21671654	2.19834	1	90	0.421403	0.421403	3.26E+07
Bolitoglossa mexicana	Lower Jaw	Right	7.27645	lower teeth right_3	7.06609	0.104443	0.0839357	1.24433	0.0120773	7.003357779	2.19834	1	90	0.313898	0.313898	2.60E+07
Bolitoglossa mexicana	Lower Jaw	Right	7.27645	lower teeth right_4	2.92947	0.100086	0.0793721	1.26098	0.0104162	2.882097444	2.19834	1	90	0.762757	0.762757	7.32E+07
Bolitoglossa mexicana	Lower Jaw	Right	7.27645	lower teeth right_5	6.63124	0.104398	0.0870359	1.19948	0.0113483	6.579019824	2.19834	1	90	0.334144	0.334144	2.94E+07
Bolitoglossa mexicana	Lower Jaw	Right	7.27645	lower teeth right_6	4.15373	0.117133	0.0928648	1.26132	0.0122873	4.094764802	2.19834	1	90	0.536866	0.536866	4.37E+07
Bolitoglossa mexicana	Lower Jaw	Right	7.27645	lower teeth right_7	6.22264	0.0701738	0.0745488	0.941312	0.0112789	6.198426103	2.19834	1	90	0.354661	0.354661	3.14E+07
Bolitoglossa mexicana	Lower Jaw	Right	7.27645	lower teeth right_8	7.14702	0.0968886	0.0907746	1.06735	0.0119612	7.086070515	2.19834	1	90	0.310234	0.310234	2.59E+07
Bolitoglossa mexicana	Lower Jaw	Right	7.27645	lower teeth right_9	4.26377	0.102547	0.0886788	1.15639	0.011441	4.247688092	2.19834	1	90	0.517538	0.517538	4.52E+07
Bolitoglossa mexicana	Lower Jaw	Right	7.27645	lower teeth right_10	6.14529	0.109967	0.0761725	1.44366	0.0107954	6.087173225	2.19834	1	90	0.361143	0.361143	3.35E+07
Bolitoglossa mexicana	Lower Jaw	Right	7.27645	lower teeth right_11	3.75097	0.113972	0.084032	1.3563	0.0110823	3.705081986	2.19834	1	90	0.593331	0.593331	5.35E+07
Bolitoglossa mexicana	Lower Jaw	Right	7.27645	lower teeth right_12	6.57912	0.100985	0.0838544	1.20429	0.00952029	6.526401416	2.19834	1	90	0.336838	0.336838	3.54E+07
Bolitoglossa mexicana	Lower Jaw	Right	7.27645	lower teeth right_13	5.67393	0.115329	0.079582	1.44918	0.0105859	5.639516688	2.19834	1	90	0.38981	0.38981	3.68E+07
Bolitoglossa mexicana	Lower Jaw	Right	7.27645	lower teeth right_14	5.73929	0.115714	0.0886957	1.30462	0.0108758	5.712733944	2.19834	1	90	0.384814	0.384814	3.54E+07
Bolitoglossa mexicana	Lower Jaw	Right	7.27645	lower teeth right_16	6.69319	0.0920575	0.0854518	1.0773	0.0101804	6.636478079	2.19834	1	90	0.331251	0.331251	3.25E+07
Bolitoglossa mexicana	Lower Jaw	Right	7.27645	lower teeth right_17	3.84518	0.0905261	0.082347	1.09933	0.00953292	3.80016111	2.19834	1	90	0.578486	0.578486	6.07E+07
Bolitoglossa mexicana	Lower Jaw	Right	7.27645	lower teeth right_18	4.60476	0.0937637	0.0809487	1.15831	0.00997729	4.531510565	2.19834	1	90	0.485123	0.485123	4.86E+07
Bolitoglossa mexicana	Lower Jaw	Right	7.27645	lower teeth right_19	5.93187	0.0494597	0.084232	0.587184	0.00930644	5.908023241	2.19834	1	90	0.372094	0.372094	4.00E+07
Bolitoglossa mexicana	Lower Jaw	Right	7.27645	lower teeth right_20	3.18559	0.102938	0.0845319	1.21774	0.0106075	3.120168957	2.19834	1	90	0.704558	0.704558	6.64E+07
Chiropterotriton chiropterus	Lower Jaw	Left	5.04789	left jaw teeth	3.55501	0.14105	0.120431	1.17121	0.029877	3.530775986	1.93805	1	90	0.548902	0.548902	1.84E+07
Chiropterotriton chiropterus	Lower Jaw	Left	5.04789	left jaw teeth_2	4.19733	0.163069	0.11694	1.39447	0.0288366	4.174663591	1.93805	1	90	0.464241	0.464241	1.61E+07
Chiropterotriton chiropterus	Lower Jaw	Left	5.04789	left jaw teeth_3	4.01563	0.157353	0.116834	1.34681	0.0278991	4.008351551	1.93805	1	90	0.483503	0.483503	1.73E+07
Chiropterotriton chiropterus	Lower Jaw	Left	5.04789	left jaw teeth_4	3.78178	0.167951	0.127175	1.32063	0.0281205	3.784603428	1.93805	1	90	0.512088	0.512088	1.82E+07
Chiropterotriton chiropterus	Lower Jaw	Left	5.04789	left jaw teeth_5	4.5165	0.147876	0.12442	1.18852	0.0249512	4.521604218	1.93805	1	90	0.42862	0.42862	1.72E+07
Chiropterotriton chiropterus	Lower Jaw	Left	5.04789	left jaw teeth_6	4.64471	0.153267	0.099967	1.53318	0.0227921	4.592568194	1.93805	1	90	0.421997	0.421997	1.85E+07
Chiropterotriton chiropterus	Lower Jaw	Left	5.04789	left jaw teeth_7	3.40543	0.142173	0.105723	1.34477	0.0220222	3.411567344	1.93805	1	90	0.568082	0.568082	2.58E+07
Chiropterotriton chiropterus	Lower Jaw	Left	5.04789	left jaw teeth_8	4.72479	0.146806	0.100502	1.46074	0.0219455	4.765868605	1.93805	1	90	0.406652	0.406652	1.85E+07
Chiropterotriton chiropterus	Lower Jaw	Left	5.04789	left jaw teeth_9	4.86554	0.13792	0.100686	1.3698	0.017967	4.903687285	1.93805	1	90	0.395223	0.395223	2.20E+07
Chiropterotriton chiropterus	Lower Jaw	Left	5.04789	left jaw teeth_10	4.94688	0.11128	0.0881666	1.26215	0.0153441	4.962983449	1.93805	1	90	0.390501	0.390501	2.54E+07
Chiropterotriton chiropterus	Lower Jaw	Left	5.04789	left jaw teeth_11	4.98265	0.124116	0.0777153	1.59707	0.0109835	4.979036178	1.93805	1	90	0.389242	0.389242	3.54E+07
Chiropterotriton chiropterus	Lower Jaw	Right	5.01831	right jaw teeth	3.89737	0.171055	0.125037	1.36803	0.0301935	3.982693203	2.01956	1	90	0.507084	0.507084	1.68E+07
Chiropterotriton chiropterus	Lower Jaw	Right	5.01831	right jaw teeth_2	4.28915	0.139298	0.12891	1.08059	0.0278005	4.380273198	2.01956	1	90	0.461058	0.461058	1.66E+07
Chiropterotriton chiropterus	Lower Jaw	Right	5.01831	right jaw teeth_3	4.47578	0.162883	0.111929	1.45523	0.0275101	4.535299956	2.01956	1	90	0.445298	0.445298	1.62E+07
Chiropterotriton chiropterus	Lower Jaw	Right	5.01831	right jaw teeth_4	3.66582	0.167241	0.15039	1.11204	0.029886	3.763461499	2.01956	1	90	0.536623	0.536623	1.80E+07
Chiropterotriton chiropterus	Lower Jaw	Right	5.01831	right jaw teeth_5	3.43613	0.171024	0.137975	1.23952	0.0258413	3.579111159	2.01956	1	90	0.564263	0.564263	2.18E+07
Chiropterotriton chiropterus	Lower Jaw	Right	5.01831	right jaw teeth_7	4.60019	0.149713	0.0965561	1.55053	0.0232483	4.717980825	2.01956	1	90	0.428056	0.428056	1.84E+07
Chiropterotriton chiropterus	Lower Jaw	Right	5.01831	right jaw teeth_8	4.71394	0.135869	0.0915706	1.48377	0.0197117	4.800395525	2.01956	1	90	0.420707	0.420707	2.13E+07
Chiropterotriton chiropterus	Lower Jaw	Right	5.01831	right jaw teeth_9	4.80293	0.124953	0.104206	1.1991	0.0198872	4.902844269	2.01956	1	90	0.411916	0.411916	2.07E+07
Chiropterotriton chiropterus	Lower Jaw	Right	5.01831	right jaw teeth_10	4.95208	0.118042	0.0872497	1.35292	0.0121377	5.080794689	2.01956	1	90	0.397489	0.397489	3.27E+07
Chiropterotriton chiropterus	Lower Jaw	Right	5.01831	right jaw teeth_11	4.0991	0.179483	0.100388	1.7879	0.0217485	4.170946949	2.01956	1	90	0.484197	0.484197	2.23E+07
Chiropterotriton multidentatus	Lower Jaw	Right	6.37103	lower right teeth	4.14754	0.230323	0.128418	1.79353	0.0324064	3.974160854	1.99822	1	90	0.502803	0.502803	1.55E+07
Chiropterotriton multidentatus	Lower Jaw	Right	6.37103	lower right teeth_2	4.01854	0.212852	0.148708	1.43134	0.033092	3.868441023	1.99822	1	90	0.516544	0.516544	1.56E+07
Chiropterotriton multidentatus	Lower Jaw	Right	6.37103	lower right teeth_3	4.26405	0.198525	0.132026	1.50369	0.0278708	4.111039332	1.99822	1	90	0.486062	0.486062	1.74E+07
Chiropterotriton multidentatus	Lower Jaw	Right	6.37103	lower right teeth_4	3.6416	0.181104	0.128997	1.40393	0.0271473	3.481540979	1.99822	1	90	0.573947	0.573947	2.11E+07
Chiropterotriton multidentatus	Lower Jaw	Right	6.37103	lower right teeth_5	4.49235	0.156205	0.118881	1.31396	0.0251976	4.316667675	1.99822	1	90	0.462908	0.462908	1.84E+07
Chiropterotriton multidentatus	Lower Jaw	Right	6.37103	lower right teeth_6	5.8859	0.171459	0.109587	1.5646	0.0225532	5.671041989	1.99822	1	90	0.352355	0.352355	1.56E+07
Chiropterotriton multidentatus	Lower Jaw	Right	6.37103	lower right teeth_7	5.36902	0.153181	0.119091	1.28626	0.0230757	5.174564043	1.99822	1	90	0.386162	0.386162	1.67E+07
Chiropterotriton multidentatus	Lower Jaw	Right	6.37103	lower right teeth_8	5.99393	0.176085	0.134444	1.30973	0.0229168	5.786859657	1.99822	1	90	0.345303	0.345303	1.51E+07
Chiropterotriton multidentatus	Lower Jaw	Right	6.37103	lower right teeth_9	5.26181	0.158828	0.115864	1.37082	0.0204412	5.063361063	1.99822	1	90	0.394643	0.394643	1.93E+07
Chiropterotriton multidentatus	Lower Jaw	Right	6.37103	lower right teeth_10	4.74589	0.15403	0.112092	1.37413	0.02092	4.573936013	1.99822	1	90	0.436871	0.436871	2.09E+07
Chiropterotriton multidentatus	Lower Jaw	Right	6.37103	lower right teeth_11	5.0183	0.156038	0.103505	1.50755	0.0197985	4.829499726	1.99822	1	90	0.413753	0.413753	2.09E+07
Chiropterotriton multidentatus	Lower Jaw	Right	6.37103	lower right teeth_12	3.73133	0.134162	0.121856	1.10099	0.0215047	3.581341081	1.99822	1	90	0.557953	0.557953	2.59E+07
Chiropterotriton multidentatus	Lower Jaw	Right	6.37103	lower right teeth_13	5.13271	0.146896	0.10334	1.42148	0.0203832	4.947766941	1.99822	1	90	0.403863	0.403863	1.98E+07
Chiropterotriton multidentatus	Lower Jaw	Right	6.37103	lower right teeth_14	3.52841	0.115205	0.130587	0.882205	0.0227108	3.418840562	1.99822	1	90	0.584473	0.584473	2.57E+07
Chiropterotriton multidentatus	Lower Jaw	Right	6.37103	lower right teeth_15	3.41014	0.161491	0.129429	1.24772	0.0230486	3.325450542	1.99822	1	90	0.600887	0.600887	2.61E+07
Chiropterotriton multidentatus	Lower Jaw	Right	6.37103	lower right teeth_16	5.68188	0.127152	0.101927	1.24747	0.0183504	5.471517289	1.99822	1	90	0.365204	0.365204	1.99E+07
Chiropterotriton multidentatus	Lower Jaw	Right	6.37103	lower right teeth_17	6.25634	0.146003	0.102262	1.42774	0.0190799	6.02586797	1.99822	1	90	0.331607	0.331607	1.74E+07
Chiropterotriton multidentatus	Lower Jaw	Right	6.37103	lower right teeth_18	5.57389	0.14753	0.102238	1.44301	0.0165586	5.365544537	1.99822	1	90	0.372417	0.372417	2.25E+07
Chiropterotriton multidentatus	Lower Jaw	Right	6.37103	lower right teeth_19	4.9001	0.134434	0.10086	1.33288	0.0181472	4.725354244	1.99822	1	90	0.422872	0.422872	2.33E+07
Chiropterotriton multidentatus	Lower Jaw	Right	6.37103	lower right teeth_20	6.299	0.142606	0.105936	1.34615	0.0163988	6.084139439	1.99822	1	90	0.328431	0.328431	2.00E+07
Chiropterotriton multidentatus	Lower Jaw	Right	6.37103	lower right teeth_21	4.38535	0.116516	0.093741	1.24296	0.0172528	4.219116532	1.99822	1	90	0.473611	0.473611	2.75E+07
Chiropterotriton multidentatus	Lower Jaw	Right	6.37103	lower right teeth_22	3.21643	0.124004	0.109882	1.12852	0.0170046	3.12213094	1.99822	1	90	0.640018	0.640018	3.76E+07
Chiropterotriton multidentatus	Lower Jaw	Right	6.37103	lower right teeth_23	2.9755	0.12906	0.101627	1.26994	0.0173862	2.875029136	1.99822	1	90	0.695026	0.695026	4.00E+07
Chiropterotriton multidentatus	Lower Jaw	Right	6.37103	lower right teeth_24	2.63713	0.1048	0.0971039	1.07926	0.0119977	2.566374182	1.99822	1	90	0.778616	0.778616	6.49E+07
Chiropterotriton multidentatus	Lower Jaw	Right	6.37103	lower right teeth_25	2.53549	0.104178	0.107087	0.97283	0.011307	2.460446944	1.99822	1	90	0.812137	0.812137	7.18E+07
Chiropterotriton multidentatus	Lower Jaw	Right	6.37103	lower right teeth_26	2.45795	0.107777	0.0907491	1.18764	0.0108588	2.375479383	1.99822	1	90	0.841186	0.841186	7.75E+07
Chiropterotriton multidentatus	Lower Jaw	Left	6.29433	lower left teeth	5.501	0.164205	0.123391	1.33077	0.0255609	5.402111855	2.11853	1	90	0.392167	0.392167	1.53E+07
Chiropterotriton multidentatus	Lower Jaw	Left	6.29433	lower left teeth_2	5.73633	0.159947	0.128765	1.24217	0.0260876	5.654706138	2.11853	1	90	0.374649	0.374649	1.44E+07
Chiropterotriton multidentatus	Lower Jaw	Left	6.29433	lower left teeth_3	5.80718	0.154087	0.113916	1.35264	0.0228604	5.732791046	2.11853	1	90	0.369546	0.369546	1.62E+07
Chiropterotriton multidentatus	Lower Jaw	Left	6.29433	lower left teeth_4	2.8055	0.139518	0.147602	0.945234	0.0249683	2.832509286	2.11853	1	90	0.747934	0.747934	3.00E+07
Chiropterotriton multidentatus	Lower Jaw	Left	6.29433	lower left teeth_5	4.17669	0.148737	0.103645	1.43507	0.0207411	4.163646583	2.11853	1	90	0.508816	0.508816	2.45E+07
Chiropterotriton multidentatus	Lower Jaw	Left	6.29433	lower left teeth_6	4.45124	0.160945	0.11563	1.3919	0.0204541	4.44249892	2.11853	1	90	0.476878	0.476878	2.33E+07
Chiropterotriton multidentatus	Lower Jaw	Left	6.29433	lower left teeth_7	4.58312	0.160917	0.107432	1.49784	0.0206097	4.560696118	2.11853	1	90	0.464519	0.464519	2.25E+07
Chiropterotriton multidentatus	Lower Jaw	Left	6.29433	lower left teeth_8	6.04973	0.149234	0.0926677	1.61042	0.0190491	6.015645853	2.11853	1	90	0.35217	0.35217	1.85E+07
Chiropterotriton multidentatus	Lower Jaw	Left	6.29433	lower left teeth_9	2.58952	0.179947	0.124707	1.44296	0.0213905	2.573030023	2.11853	1	90	0.82336	0.82336	3.85E+07
Chiropterotriton multidentatus	Lower Jaw	Left	6.29433	lower left teeth_10	5.33702	0.152341	0.102052	1.49278	0.0186437	5.287640051	2.11853	1	90	0.400657	0.400657	2.15E+07
Chiropterotriton multidentatus	Lower Jaw	Left	6.29433	lower left teeth_11	5.05952	0.148465	0.10239	1.44999	0.0185338	5.035295292	2.11853	1	90	0.420736	0.420736	2.27E+07
Chiropterotriton multidentatus	Lower Jaw	Left	6.29433	lower left teeth_12	2.67746	0.135904	0.152978	0.888391	0.0220181	2.72270331	2.11853	1	90	0.778098	0.778098	3.53E+07
Chiropterotriton multidentatus	Lower Jaw	Left	6.29433	lower left teeth_13	5.96352	0.149274	0.0974764	1.53139	0.0173477	5.946967889	2.11853	1	90	0.356237	0.356237	2.05E+07
Chiropterotriton multidentatus	Lower Jaw	Left	6.29433	lower left teeth_14	3.88841	0.142829	0.108567	1.31559	0.0185543	3.875123468	2.11853	1	90	0.5467	0.5467	2.95E+07
Chiropterotriton multidentatus	Lower Jaw	Left	6.29433	lower left teeth_15	5.37691	0.145777	0.103155	1.41318	0.0169784	5.350039396	2.11853	1	90	0.395984	0.395984	2.33E+07
Chiropterotriton multidentatus	Lower Jaw	Left	6.29433	lower left teeth_16	6.12692	0.143193	0.0946224	1.51331	0.0168257	6.088937174	2.11853	1	90	0.347931	0.347931	2.07E+07
Chiropterotriton multidentatus	Lower Jaw	Left	6.29433	lower left teeth_17	3.48919	0.129856	0.0988217	1.31404	0.018584	3.490222244	2.11853	1	90	0.60699	0.60699	3.27E+07
Chiropterotriton multidentatus	Lower Jaw	Left	6.29433	lower left teeth_18	4.68991	0.151162	0.0860702	1.75627	0.0167414	4.679197358	2.11853	1	90	0.452755	0.452755	2.70E+07
Chiropterotriton multidentatus	Lower Jaw	Left	6.29433	lower left teeth_19	6.16937	0.14445	0.101506	1.42307	0.0173962	6.134674246	2.11853	1	90	0.345337	0.345337	1.99E+07
Chiropterotriton multidentatus	Lower Jaw	Left	6.29433	lower left teeth_20	4.82632	0.137412	0.108251	1.26938	0.016488	4.813998459	2.11853	1	90	0.440077	0.440077	2.67E+07
Chiropterotriton multidentatus	Lower Jaw	Left	6.29433	lower left teeth_21	4.94325	0.140576	0.101237	1.38858	0.0176115	4.911622192	2.11853	1	90	0.43133	0.43133	2.45E+07
Chiropterotriton multidentatus	Lower Jaw	Left	6.29433	lower left teeth_22	5.14702	0.132412	0.102402	1.29307	0.0161105	5.12705527	2.11853	1	90	0.413206	0.413206	2.56E+07
Chiropterotriton multidentatus	Lower Jaw	Left	6.29433	lower left teeth_23	3.62171	0.124575	0.11833	1.05277	0.0189045	3.613783527	2.11853	1	90	0.586236	0.586236	3.10E+07
Chiropterotriton multidentatus	Lower Jaw	Left	6.29433	lower left teeth_24	5.23757	0.134215	0.0908637	1.4771	0.0145567	5.189727987	2.11853	1	90	0.408216	0.408216	2.80E+07
Chiropterotriton multidentatus	Lower Jaw	Left	6.29433	lower left teeth_25	3.1045	0.115695	0.119914	0.964819	0.0159792	3.112830233	2.11853	1	90	0.68058	0.68058	4.26E+07
Chiropterotriton priscus	Lower Jaw	Right	6.84924	Lower teeth right	5.50021	0.175292	0.13197	1.32827	0.0290935	5.453419554	2.72563	1	90	0.499802	0.499802	1.72E+07
Chiropterotriton priscus	Lower Jaw	Right	6.84924	Lower teeth right_2	6.54444	0.171822	0.157102	1.0937	0.0365044	6.469862159	2.72563	1	90	0.421281	0.421281	1.15E+07
Chiropterotriton priscus	Lower Jaw	Right	6.84924	Lower teeth right_3	5.05047	0.155315	0.131629	1.17994	0.0324566	5.015226203	2.72563	1	90	0.543471	0.543471	1.67E+07
Chiropterotriton priscus	Lower Jaw	Right	6.84924	Lower teeth right_4	6.34788	0.175323	0.130783	1.34057	0.0311772	6.272651119	2.72563	1	90	0.434526	0.434526	1.39E+07
Chiropterotriton priscus	Lower Jaw	Right	6.84924	Lower teeth right_5	4.69956	0.149322	0.135523	1.10182	0.0314984	4.65784302	2.72563	1	90	0.58517	0.58517	1.86E+07
Chiropterotriton priscus	Lower Jaw	Right	6.84924	Lower teeth right_6	5.21165	0.182313	0.142917	1.27565	0.0308474	5.154465856	2.72563	1	90	0.52879	0.52879	1.71E+07
Chiropterotriton priscus	Lower Jaw	Right	6.84924	Lower teeth right_7	4.28209	0.159332	0.134732	1.18258	0.0272493	4.269323426	2.72563	1	90	0.638422	0.638422	2.34E+07
Chiropterotriton priscus	Lower Jaw	Right	6.84924	Lower teeth right_8	4.45052	0.152533	0.117678	1.29619	0.0238535	4.42864942	2.72563	1	90	0.615454	0.615454	2.58E+07
Chiropterotriton priscus	Lower Jaw	Right	6.84924	Lower teeth right_9	5.84324	0.180092	0.139558	1.29045	0.0310207	5.784542182	2.72563	1	90	0.471192	0.471192	1.52E+07
Chiropterotriton priscus	Lower Jaw	Right	6.84924	Lower teeth right_10	3.64827	0.173989	0.121045	1.4374	0.0236742	3.640245262	2.72563	1	90	0.748749	0.748749	3.16E+07
Chiropterotriton priscus	Lower Jaw	Right	6.84924	Lower teeth right_11	6.46366	0.160927	0.122907	1.30934	0.028322	6.406539036	2.72563	1	90	0.425445	0.425445	1.50E+07
Chiropterotriton priscus	Lower Jaw	Right	6.84924	Lower teeth right_12	6.22813	0.157532	0.115502	1.36389	0.0251314	6.149262823	2.72563	1	90	0.443245	0.443245	1.76E+07
Chiropterotriton priscus	Lower Jaw	Right	6.84924	Lower teeth right_13	3.9486	0.141144	0.121789	1.15892	0.0247693	3.945476706	2.72563	1	90	0.690824	0.690824	2.79E+07
Chiropterotriton priscus	Lower Jaw	Right	6.84924	Lower teeth right_14	6.09	0.165886	0.123077	1.34782	0.0261355	6.017985754	2.72563	1	90	0.452914	0.452914	1.73E+07
Chiropterotriton priscus	Lower Jaw	Right	6.84924	Lower teeth right_15	5.68879	0.151889	0.110613	1.37315	0.0239445	5.617550737	2.72563	1	90	0.485199	0.485199	2.03E+07
Chiropterotriton priscus	Lower Jaw	Right	6.84924	Lower teeth right_16	4.89712	0.141008	0.110039	1.28144	0.0200197	4.865180854	2.72563	1	90	0.560232	0.560232	2.80E+07
Chiropterotriton priscus	Lower Jaw	Right	6.84924	Lower teeth right_17	6.66023	0.164772	0.117104	1.40706	0.020938	6.621135123	2.72563	1	90	0.411656	0.411656	1.97E+07
Chiropterotriton priscus	Lower Jaw	Right	6.84924	Lower teeth right_18	5.97504	0.133049	0.114923	1.15773	0.0230338	5.921588053	2.72563	1	90	0.460287	0.460287	2.00E+07
Chiropterotriton priscus	Lower Jaw	Right	6.84924	Lower teeth right_19	3.35829	0.154984	0.109138	1.42008	0.0224808	3.368722493	2.72563	1	90	0.809099	0.809099	3.60E+07
Chiropterotriton priscus	Lower Jaw	Right	6.84924	Lower teeth right_20	3.24262	0.13691	0.114355	1.19724	0.0207314	3.242624289	2.72563	1	90	0.840563	0.840563	4.05E+07
Chiropterotriton priscus	Lower Jaw	Right	6.84924	Lower teeth right_21	4.11968	0.130468	0.111617	1.16889	0.0197908	4.122328479	2.72563	1	90	0.661187	0.661187	3.34E+07
Chiropterotriton priscus	Lower Jaw	Left	6.76078	lower teeth left	6.53407	0.179507	0.116224	1.54449	0.0240236	6.49623058	2.71953	1	90	0.418632	0.418632	1.74E+07
Chiropterotriton priscus	Lower Jaw	Left	6.76078	lower teeth left_2	6.1186	0.162546	0.122007	1.33227	0.0283862	6.091004585	2.71953	1	90	0.446483	0.446483	1.57E+07
Chiropterotriton priscus	Lower Jaw	Left	6.76078	lower teeth left_3	5.89128	0.190506	0.12934	1.47291	0.0260399	5.888812138	2.71953	1	90	0.461813	0.461813	1.77E+07
Chiropterotriton priscus	Lower Jaw	Left	6.76078	lower teeth left_4	5.63339	0.185737	0.128564	1.4447	0.0268415	5.634229717	2.71953	1	90	0.48268	0.48268	1.80E+07
Chiropterotriton priscus	Lower Jaw	Left	6.76078	lower teeth left_5	5.35548	0.187257	0.122534	1.5282	0.0257712	5.361394834	2.71953	1	90	0.507243	0.507243	1.97E+07
Chiropterotriton priscus	Lower Jaw	Left	6.76078	lower teeth left_6	4.50086	0.157815	0.115498	1.3664	0.0238129	4.504986988	2.71953	1	90	0.603671	0.603671	2.54E+07
Chiropterotriton priscus	Lower Jaw	Left	6.76078	lower teeth left_7	4.6601	0.171987	0.132579	1.29725	0.0293333	4.643466947	2.71953	1	90	0.585668	0.585668	2.00E+07
Chiropterotriton priscus	Lower Jaw	Left	6.76078	lower teeth left_8	4.21515	0.136838	0.115073	1.18915	0.020591	4.221148817	2.71953	1	90	0.644263	0.644263	3.13E+07
Chiropterotriton priscus	Lower Jaw	Left	6.76078	lower teeth left_9	3.90806	0.151638	0.118728	1.27718	0.0232704	3.925475252	2.71953	1	90	0.69279	0.69279	2.98E+07
Chiropterotriton priscus	Lower Jaw	Left	6.76078	lower teeth left_10	6.2704	0.162767	0.121445	1.34025	0.0238508	6.260183188	2.71953	1	90	0.434417	0.434417	1.82E+07
Chiropterotriton priscus	Lower Jaw	Left	6.76078	lower teeth left_11	5.06368	0.153011	0.115582	1.32382	0.0235218	5.063971622	2.71953	1	90	0.537035	0.537035	2.28E+07
Chiropterotriton priscus	Lower Jaw	Left	6.76078	lower teeth left_12	4.92261	0.154515	0.125505	1.23114	0.0266559	4.905834984	2.71953	1	90	0.554346	0.554346	2.08E+07
Chiropterotriton priscus	Lower Jaw	Left	6.76078	lower teeth left_13	3.13169	0.107354	0.139582	0.769108	0.0285843	3.185576683	2.71953	1	90	0.853701	0.853701	2.99E+07
Chiropterotriton priscus	Lower Jaw	Left	6.76078	lower teeth left_14	3.59577	0.154406	0.11118	1.38879	0.0222004	3.625102307	2.71953	1	90	0.750194	0.750194	3.38E+07
Chiropterotriton priscus	Lower Jaw	Left	6.76078	lower teeth left_15	3.29008	0.139332	0.10714	1.30046	0.0201034	3.335172901	2.71953	1	90	0.815409	0.815409	4.06E+07
Chiropterotriton priscus	Lower Jaw	Left	6.76078	lower teeth left_16	6.42734	0.127532	0.0982259	1.29835	0.0168645	6.459675868	2.71953	1	90	0.421001	0.421001	2.50E+07
Desmognathus aureatus	Lower Jaw	Right	8.56934	lower right teeth	5.60285	0.213091	0.193402	1.1018	0.0435188	5.338609948	1.96684	1	90	0.368418	0.368418	8.47E+06
Desmognathus aureatus	Lower Jaw	Right	8.56934	lower right teeth_2	5.1436	0.238757	0.1747	1.36667	0.0579999	4.926102452	1.96684	1	90	0.399269	0.399269	6.88E+06
Desmognathus aureatus	Lower Jaw	Right	8.56934	lower right teeth_3	5.33257	0.266949	0.178717	1.4937	0.0603799	5.098359423	1.96684	1	90	0.385779	0.385779	6.39E+06
Desmognathus aureatus	Lower Jaw	Right	8.56934	lower right teeth_4	6.27597	0.215715	0.195292	1.10457	0.0638679	6.019034795	1.96684	1	90	0.32677	0.32677	5.12E+06
Desmognathus aureatus	Lower Jaw	Right	8.56934	lower right teeth_5	4.42067	0.278265	0.180592	1.54085	0.061349	4.170179203	1.96684	1	90	0.471644	0.471644	7.69E+06
Desmognathus aureatus	Lower Jaw	Right	8.56934	lower right teeth_6	4.24168	0.241352	0.170995	1.41146	0.0581985	4.044748802	1.96684	1	90	0.48627	0.48627	8.36E+06
Desmognathus aureatus	Lower Jaw	Right	8.56934	lower right teeth_7	6.00769	0.222248	0.159364	1.3946	0.0480332	5.767216557	1.96684	1	90	0.341038	0.341038	7.10E+06
Desmognathus aureatus	Lower Jaw	Right	8.56934	lower right teeth_8	5.87534	0.209332	0.153211	1.3663	0.047762	5.653284892	1.96684	1	90	0.347911	0.347911	7.28E+06
Desmognathus aureatus	Lower Jaw	Right	8.56934	lower right teeth_9	6.41259	0.223299	0.182839	1.22129	0.0532983	6.223802999	1.96684	1	90	0.316019	0.316019	5.93E+06
Desmognathus aureatus	Lower Jaw	Right	8.56934	lower right teeth_10	8.48812	0.205746	0.162845	1.26345	0.0393396	8.159942913	1.96684	1	90	0.241036	0.241036	6.13E+06
Desmognathus aureatus	Lower Jaw	Right	8.56934	lower right teeth_11	4.94541	0.231612	0.163279	1.41851	0.0492438	4.72932226	1.96684	1	90	0.415882	0.415882	8.45E+06
Desmognathus aureatus	Lower Jaw	Right	8.56934	lower right teeth_12	7.54813	0.221721	0.169355	1.3092	0.042926	7.233555838	1.96684	1	90	0.271905	0.271905	6.33E+06
Desmognathus aureatus	Lower Jaw	Right	8.56934	lower right teeth_13	8.336	0.205492	0.161909	1.26918	0.0388414	8.035232068	1.96684	1	90	0.244777	0.244777	6.30E+06
Desmognathus aureatus	Lower Jaw	Right	8.56934	lower right teeth_14	5.46968	0.200716	0.159519	1.25826	0.0485734	5.242348401	1.96684	1	90	0.375183	0.375183	7.72E+06
Desmognathus aureatus	Lower Jaw	Right	8.56934	lower right teeth_15	8.06147	0.224183	0.156746	1.43024	0.0405578	7.745934727	1.96684	1	90	0.253919	0.253919	6.26E+06
Desmognathus aureatus	Lower Jaw	Right	8.56934	lower right teeth_16	7.74639	0.231499	0.156451	1.47969	0.0393209	7.414147963	1.96684	1	90	0.265282	0.265282	6.75E+06
Desmognathus aureatus	Lower Jaw	Right	8.56934	lower right teeth_17	8.43918	0.157865	0.164596	0.959108	0.0398988	8.144197564	1.96684	1	90	0.241502	0.241502	6.05E+06
Desmognathus aureatus	Lower Jaw	Right	8.56934	lower right teeth_18	7.85464	0.213441	0.158466	1.34692	0.0392764	7.536420694	1.96684	1	90	0.260978	0.260978	6.64E+06
Desmognathus aureatus	Lower Jaw	Right	8.56934	lower right teeth_19	3.97781	0.228703	0.155543	1.47036	0.0444848	3.765562688	1.96684	1	90	0.522323	0.522323	1.17E+07
Desmognathus aureatus	Lower Jaw	Right	8.56934	lower right teeth_20	8.1672	0.157991	0.156469	1.00973	0.0390305	7.860285743	1.96684	1	90	0.250225	0.250225	6.41E+06
Desmognathus aureatus	Lower Jaw	Right	8.56934	lower right teeth_21	3.53686	0.219724	0.207474	1.05905	0.0459696	3.39965534	1.96684	1	90	0.578541	0.578541	1.26E+07
Desmognathus aureatus	Lower Jaw	Right	8.56934	lower right teeth_22	3.83032	0.213122	0.150452	1.41655	0.0377364	3.650306692	1.96684	1	90	0.538815	0.538815	1.43E+07
Desmognathus aureatus	Lower Jaw	Right	8.56934	lower right teeth_23	3.71009	0.241805	0.160747	1.50426	0.0419634	3.526091976	1.96684	1	90	0.557796	0.557796	1.33E+07
Desmognathus aureatus	Lower Jaw	Right	8.56934	lower right teeth_24	4.52823	0.202358	0.139929	1.44615	0.0419406	4.331826871	1.96684	1	90	0.454044	0.454044	1.08E+07
Desmognathus aureatus	Lower Jaw	Right	8.56934	lower right teeth_25	8.24368	0.18472	0.147917	1.2488	0.0337801	7.926811083	1.96684	1	90	0.248125	0.248125	7.35E+06
Desmognathus aureatus	Lower Jaw	Right	8.56934	lower right teeth_26	6.15576	0.184987	0.158635	1.16612	0.0408526	5.904298751	1.96684	1	90	0.33312	0.33312	8.15E+06
Desmognathus aureatus	Lower Jaw	Right	8.56934	lower right teeth_27	7.44367	0.185203	0.151076	1.22589	0.0363871	7.157454985	1.96684	1	90	0.274796	0.274796	7.55E+06
Desmognathus aureatus	Lower Jaw	Right	8.56934	lower right teeth_28	3.31196	0.180115	0.145508	1.23783	0.0288741	3.21615567	1.96684	1	90	0.61155	0.61155	2.12E+07
Desmognathus aureatus	Lower Jaw	Right	8.56934	lower right teeth_29	7.97162	0.176302	0.151844	1.16107	0.037196	7.637056912	1.96684	1	90	0.257539	0.257539	6.92E+06
Desmognathus aureatus	Lower Jaw	Right	8.56934	lower right teeth_30	6.87653	0.208519	0.147858	1.41027	0.0358835	6.620083338	1.96684	1	90	0.297102	0.297102	8.28E+06
Desmognathus aureatus	Lower Jaw	Right	8.56934	lower right teeth_31	6.55928	0.181781	0.153485	1.18436	0.0384884	6.292619408	1.96684	1	90	0.312563	0.312563	8.12E+06
Desmognathus aureatus	Lower Jaw	Right	8.56934	lower right teeth_32	5.72997	0.200334	0.192137	1.04266	0.0365982	5.501434909	1.96684	1	90	0.357514	0.357514	9.77E+06
Desmognathus aureatus	Lower Jaw	Right	8.56934	lower right teeth_33	6.67204	0.209302	0.136108	1.53777	0.0360238	6.396622881	1.96684	1	90	0.307481	0.307481	8.54E+06
Desmognathus aureatus	Lower Jaw	Right	8.56934	lower right teeth_34	3.193	0.217146	0.140315	1.54756	0.0356794	3.137871785	1.96684	1	90	0.626807	0.626807	1.76E+07
Desmognathus aureatus	Lower Jaw	Right	8.56934	lower right teeth_35	4.66107	0.190563	0.142011	1.34189	0.034497	4.490902158	1.96684	1	90	0.437961	0.437961	1.27E+07
Desmognathus aureatus	Lower Jaw	Right	8.56934	lower right teeth_36	6.99794	0.187512	0.139782	1.34147	0.0323849	6.748603505	1.96684	1	90	0.291444	0.291444	9.00E+06
Desmognathus aureatus	Lower Jaw	Right	8.56934	lower right teeth_37	2.99855	0.141962	0.148235	0.957681	0.0238629	2.919126061	1.96684	1	90	0.673777	0.673777	2.82E+07
Desmognathus aureatus	Lower Jaw	Right	8.56934	lower right teeth_38	7.21448	0.206789	0.148107	1.39621	0.03414	6.924030134	1.96684	1	90	0.28406	0.28406	8.32E+06
Desmognathus aureatus	Lower Jaw	Right	8.56934	lower right teeth_39	4.10439	0.191036	0.125916	1.51717	0.0332764	3.950421888	1.96684	1	90	0.497881	0.497881	1.50E+07
Desmognathus aureatus	Lower Jaw	Right	8.56934	lower right teeth_40	3.43944	0.150944	0.121861	1.23866	0.028813	3.317148201	1.96684	1	90	0.592931	0.592931	2.06E+07
Desmognathus aureatus	Lower Jaw	Right	8.56934	lower right teeth_41	3.08561	0.175957	0.15334	1.14749	0.0295428	3.027962048	1.96684	1	90	0.649559	0.649559	2.20E+07
Desmognathus aureatus	Lower Jaw	Right	8.56934	lower right teeth_42	7.11938	0.181703	0.132754	1.36872	0.0319686	6.860104567	1.96684	1	90	0.286707	0.286707	8.97E+06
Desmognathus aureatus	Lower Jaw	Left	8.24602	lower left teeth	7.14262	0.221635	0.147793	1.49963	0.0373776	7.086123177	1.91027	1	90	0.269579	0.269579	7.21E+06
Desmognathus aureatus	Lower Jaw	Left	8.24602	lower left teeth_2	5.6762	0.197399	0.176655	1.11742	0.0560731	5.641471655	1.91027	1	90	0.338612	0.338612	6.04E+06
Desmognathus aureatus	Lower Jaw	Left	8.24602	lower left teeth_3	4.22169	0.193767	0.159842	1.21224	0.0429472	4.181238741	1.91027	1	90	0.456867	0.456867	1.06E+07
Desmognathus aureatus	Lower Jaw	Left	8.24602	lower left teeth_4	7.33338	0.237474	0.18113	1.31107	0.0497497	7.283267628	1.91027	1	90	0.262282	0.262282	5.27E+06
Desmognathus aureatus	Lower Jaw	Left	8.24602	lower left teeth_5	7.49905	0.202359	0.163281	1.23933	0.0438284	7.484210939	1.91027	1	90	0.25524	0.25524	5.82E+06
Desmognathus aureatus	Lower Jaw	Left	8.24602	lower left teeth_6	8.00372	0.214923	0.16167	1.32939	0.0419942	8.010525433	1.91027	1	90	0.23847	0.23847	5.68E+06
Desmognathus aureatus	Lower Jaw	Left	8.24602	lower left teeth_7	6.31062	0.211352	0.151251	1.39736	0.0406396	6.320039966	1.91027	1	90	0.302256	0.302256	7.44E+06
Desmognathus aureatus	Lower Jaw	Left	8.24602	lower left teeth_8	7.71116	0.217582	0.157079	1.38518	0.0482427	7.710474268	1.91027	1	90	0.24775	0.24775	5.14E+06
Desmognathus aureatus	Lower Jaw	Left	8.24602	lower left teeth_9	7.81515	0.176696	0.162091	1.09011	0.0413561	7.81325284	1.91027	1	90	0.244491	0.244491	5.91E+06
Desmognathus aureatus	Lower Jaw	Left	8.24602	lower left teeth_10	7.92054	0.216418	0.158382	1.36643	0.03899	7.891818869	1.91027	1	90	0.242057	0.242057	6.21E+06
Desmognathus aureatus	Lower Jaw	Left	8.24602	lower left teeth_11	8.09289	0.194782	0.153046	1.27271	0.0389213	8.1267336	1.91027	1	90	0.23506	0.23506	6.04E+06
Desmognathus aureatus	Lower Jaw	Left	8.24602	lower left teeth_12	8.16454	0.20181	0.147117	1.37177	0.0375027	8.166024734	1.91027	1	90	0.233929	0.233929	6.24E+06
Desmognathus aureatus	Lower Jaw	Left	8.24602	lower left teeth_13	5.07006	0.211709	0.182406	1.16065	0.0443173	5.029461634	1.91027	1	90	0.379816	0.379816	8.57E+06
Desmognathus aureatus	Lower Jaw	Left	8.24602	lower left teeth_14	4.59665	0.206549	0.149005	1.38619	0.0375218	4.512612268	1.91027	1	90	0.423318	0.423318	1.13E+07
Desmognathus aureatus	Lower Jaw	Left	8.24602	lower left teeth_15	5.46298	0.231282	0.150503	1.53672	0.040215	5.298181677	1.91027	1	90	0.360552	0.360552	8.97E+06
Desmognathus aureatus	Lower Jaw	Left	8.24602	lower left teeth_16	5.92882	0.198756	0.152167	1.30617	0.0425055	5.892330565	1.91027	1	90	0.324196	0.324196	7.63E+06
Desmognathus aureatus	Lower Jaw	Left	8.24602	lower left teeth_17	6.84619	0.231897	0.160149	1.448	0.0388282	6.790139694	1.91027	1	90	0.28133	0.28133	7.25E+06
Desmognathus aureatus	Lower Jaw	Left	8.24602	lower left teeth_18	5.80582	0.214697	0.173073	1.2405	0.0402892	5.793419484	1.91027	1	90	0.329731	0.329731	8.18E+06
Desmognathus aureatus	Lower Jaw	Left	8.24602	lower left teeth_19	6.62627	0.200409	0.148191	1.35237	0.0354701	6.598469095	1.91027	1	90	0.289502	0.289502	8.16E+06
Desmognathus aureatus	Lower Jaw	Left	8.24602	lower left teeth_20	6.49574	0.192674	0.164773	1.16933	0.0355031	6.497826427	1.91027	1	90	0.293986	0.293986	8.28E+06
Desmognathus aureatus	Lower Jaw	Left	8.24602	lower left teeth_21	4.82811	0.212386	0.135716	1.56493	0.0339929	4.756778697	1.91027	1	90	0.401589	0.401589	1.18E+07
Desmognathus aureatus	Lower Jaw	Left	8.24602	lower left teeth_22	6.73363	0.182766	0.15696	1.16441	0.0320639	6.701949255	1.91027	1	90	0.285032	0.285032	8.89E+06
Desmognathus aureatus	Lower Jaw	Left	8.24602	lower left teeth_23	6.05202	0.187837	0.144673	1.29835	0.0342874	6.063001873	1.91027	1	90	0.31507	0.31507	9.19E+06
Desmognathus aureatus	Lower Jaw	Left	8.24602	lower left teeth_24	5.31539	0.187412	0.152728	1.2271	0.0361674	5.296771367	1.91027	1	90	0.360648	0.360648	9.97E+06
Desmognathus aureatus	Lower Jaw	Left	8.24602	lower left teeth_25	6.18737	0.180231	0.158867	1.13448	0.0364529	6.166418108	1.91027	1	90	0.309786	0.309786	8.50E+06
Desmognathus aureatus	Lower Jaw	Left	8.24602	lower left teeth_26	7.04203	0.1754	0.157688	1.11232	0.0334979	7.028038277	1.91027	1	90	0.271807	0.271807	8.11E+06
Desmognathus aureatus	Lower Jaw	Left	8.24602	lower left teeth_27	3.86107	0.194987	0.148569	1.31243	0.0360999	3.846604593	1.91027	1	90	0.496612	0.496612	1.38E+07
Desmognathus aureatus	Lower Jaw	Left	8.24602	lower left teeth_28	3.16451	0.191403	0.190178	1.00644	0.0377882	3.163520981	1.91027	1	90	0.603843	0.603843	1.60E+07
Desmognathus aureatus	Lower Jaw	Left	8.24602	lower left teeth_29	4.09539	0.195255	0.143043	1.36501	0.0331801	4.059972838	1.91027	1	90	0.470513	0.470513	1.42E+07
Desmognathus aureatus	Lower Jaw	Left	8.24602	lower left teeth_30	4.94459	0.167871	0.141804	1.18382	0.0378284	4.9257757	1.91027	1	90	0.387811	0.387811	1.03E+07
Desmognathus aureatus	Lower Jaw	Left	8.24602	lower left teeth_31	4.70995	0.191362	0.14449	1.3244	0.0354663	4.690541669	1.91027	1	90	0.40726	0.40726	1.15E+07
Desmognathus aureatus	Lower Jaw	Left	8.24602	lower left teeth_32	3.33632	0.186553	0.148202	1.25877	0.0341182	3.312105334	1.91027	1	90	0.576754	0.576754	1.69E+07
Desmognathus aureatus	Lower Jaw	Left	8.24602	lower left teeth_33	8.19721	0.178276	0.152358	1.17011	0.0348766	8.21975043	1.91027	1	90	0.2324	0.2324	6.66E+06
Desmognathus aureatus	Lower Jaw	Left	8.24602	lower left teeth_34	4.46424	0.169425	0.149098	1.13634	0.0329327	4.458611957	1.91027	1	90	0.428445	0.428445	1.30E+07
Desmognathus aureatus	Lower Jaw	Left	8.24602	lower left teeth_35	6.96369	0.2084	0.128946	1.61619	0.031477	6.90308499	1.91027	1	90	0.276727	0.276727	8.79E+06
Desmognathus aureatus	Lower Jaw	Left	8.24602	lower left teeth_36	2.87951	0.176239	0.154122	1.1435	0.0356182	2.910470729	1.91027	1	90	0.656344	0.656344	1.84E+07
Desmognathus aureatus	Lower Jaw	Left	8.24602	lower left teeth_37	3.47713	0.187848	0.137857	1.36263	0.0314839	3.440062237	1.91027	1	90	0.555301	0.555301	1.76E+07
Desmognathus aureatus	Lower Jaw	Left	8.24602	lower left teeth_38	4.34482	0.15518	0.143222	1.08349	0.0345608	4.336210869	1.91027	1	90	0.440539	0.440539	1.27E+07
Desmognathus aureatus	Lower Jaw	Left	8.24602	lower left teeth_39	3.73126	0.180949	0.131989	1.37095	0.0310913	3.702353472	1.91027	1	90	0.515961	0.515961	1.66E+07
Desmognathus aureatus	Lower Jaw	Left	8.24602	lower left teeth_40	7.38412	0.168613	0.143949	1.17134	0.0328417	7.350132361	1.91027	1	90	0.259896	0.259896	7.91E+06
Desmognathus aureatus	Lower Jaw	Left	8.24602	lower left teeth_41	3.59782	0.153892	0.143763	1.07046	0.0312514	3.575885094	1.91027	1	90	0.534209	0.534209	1.71E+07
Desmognathus aureatus	Lower Jaw	Left	8.24602	lower left teeth_42	2.74241	0.169588	0.135041	1.25583	0.0268623	2.723510123	1.91027	1	90	0.7014	0.7014	2.61E+07
Desmognathus aureatus	Lower Jaw	Left	8.24602	lower left teeth_43	2.52078	0.0876875	0.137072	0.639721	0.0147543	2.543073036	1.91027	1	90	0.751166	0.751166	5.09E+07
Desmognathus aureatus	Lower Jaw	Left	8.24602	lower left teeth_2	5.6762	0.197399	0.15031	1.31328	0.03684	5.641471655	1.91027	1	90	0.338612	0.338612	9.19E+06
Desmognathus monticola	Lower Jaw	Right	9.071	lower right teeth	8.42962	0.325437	0.256915	1.26671	0.0994075	8.448406005	2.33922	1	90	0.276883	0.276883	2.79E+06
Desmognathus monticola	Lower Jaw	Right	9.071	lower right teeth_24	8.95967	0.292829	0.211128	1.38697	0.0698121	8.962013677	2.33922	1	90	0.261015	0.261015	3.74E+06
Desmognathus monticola	Lower Jaw	Right	9.071	lower right teeth_2	8.70894	0.34551	0.223517	1.54579	0.0944191	8.751257945	2.33922	1	90	0.267301	0.267301	2.83E+06
Desmognathus monticola	Lower Jaw	Right	9.071	lower right teeth_3	8.56174	0.32151	0.204645	1.57107	0.0896532	8.418639469	2.33922	1	90	0.277862	0.277862	3.10E+06
Desmognathus monticola	Lower Jaw	Right	9.071	lower right teeth_4	5.5107	0.331383	0.218675	1.51541	0.0894053	5.34177036	2.33922	1	90	0.437911	0.437911	4.90E+06
Desmognathus monticola	Lower Jaw	Right	9.071	lower right teeth_5	8.8904	0.330198	0.233949	1.41141	0.091304	8.962082348	2.33922	1	90	0.261013	0.261013	2.86E+06
Desmognathus monticola	Lower Jaw	Right	9.071	lower right teeth_6	6.17847	0.350243	0.210367	1.66491	0.0883775	5.992207533	2.33922	1	90	0.390377	0.390377	4.42E+06
Desmognathus monticola	Lower Jaw	Right	9.071	lower right teeth_7	6.5932	0.317217	0.220798	1.43669	0.0836199	6.422035476	2.33922	1	90	0.364249	0.364249	4.36E+06
Desmognathus monticola	Lower Jaw	Right	9.071	lower right teeth_8	6.97697	0.303732	0.218759	1.38843	0.0817665	6.9038772	2.33922	1	90	0.338827	0.338827	4.14E+06
Desmognathus monticola	Lower Jaw	Right	9.071	lower right teeth_9	8.21624	0.337873	0.210344	1.60629	0.084903	8.153689032	2.33922	1	90	0.286891	0.286891	3.38E+06
Desmognathus monticola	Lower Jaw	Right	9.071	lower right teeth_10	5.72586	0.338838	0.211233	1.6041	0.0826101	5.512633797	2.33922	1	90	0.424338	0.424338	5.14E+06
Desmognathus monticola	Lower Jaw	Right	9.071	lower right teeth_11	7.53262	0.274639	0.217278	1.264	0.0781613	7.412352971	2.33922	1	90	0.315584	0.315584	4.04E+06
Desmognathus monticola	Lower Jaw	Right	9.071	lower right teeth_12	7.86034	0.279078	0.206695	1.35019	0.0773902	7.752024815	2.33922	1	90	0.301756	0.301756	3.90E+06
Desmognathus monticola	Lower Jaw	Right	9.071	lower right teeth_13	4.96977	0.27232	0.203258	1.33977	0.0751016	4.889796567	2.33922	1	90	0.478388	0.478388	6.37E+06
Desmognathus monticola	Lower Jaw	Right	9.071	lower right teeth_14	8.072	0.274721	0.219152	1.25356	0.0729843	8.06249483	2.33922	1	90	0.290136	0.290136	3.98E+06
Desmognathus monticola	Lower Jaw	Right	9.071	lower right teeth_15	5.92384	0.246067	0.188297	1.3068	0.0717991	5.822460287	2.33922	1	90	0.401758	0.401758	5.60E+06
Desmognathus monticola	Lower Jaw	Right	9.071	lower right teeth_16	6.77692	0.229588	0.196029	1.17119	0.0712773	6.736084914	2.33922	1	90	0.347267	0.347267	4.87E+06
Desmognathus monticola	Lower Jaw	Right	9.071	lower right teeth_17	5.15203	0.3003	0.191448	1.56857	0.0699807	5.016286924	2.33922	1	90	0.466325	0.466325	6.66E+06
Desmognathus monticola	Lower Jaw	Right	9.071	lower right teeth_18	7.34105	0.289297	0.184414	1.56873	0.0686929	7.235872198	2.33922	1	90	0.323281	0.323281	4.71E+06
Desmognathus monticola	Lower Jaw	Right	9.071	lower right teeth_19	5.30782	0.225554	0.186068	1.21221	0.0621403	5.183453508	2.33922	1	90	0.451286	0.451286	7.26E+06
Desmognathus monticola	Lower Jaw	Right	9.071	lower right teeth_20	4.76	0.215219	0.151375	1.42176	0.0443666	4.668626547	2.33922	1	90	0.501051	0.501051	1.13E+07
Desmognathus monticola	Lower Jaw	Right	9.071	lower right teeth_21	4.4878	0.220846	0.173922	1.2698	0.0426518	4.408232953	2.33922	1	90	0.530648	0.530648	1.24E+07
Desmognathus monticola	Lower Jaw	Right	9.071	lower right teeth_22	4.64172	0.200525	0.1634	1.22721	0.0382432	4.547746851	2.33922	1	90	0.514369	0.514369	1.35E+07
Desmognathus monticola	Lower Jaw	Right	9.071	lower right teeth_23	4.30492	0.213189	0.151554	1.40669	0.0399159	4.252593766	2.33922	1	90	0.550069	0.550069	1.38E+07
Desmognathus monticola	Lower Jaw	Left	9.20549	lower left teeth	7.53419	0.31279	0.220786	1.41671	0.0888696	7.211024257	2.35975	1	90	0.327242	0.327242	3.68E+06
Desmognathus monticola	Lower Jaw	Left	9.20549	lower left teeth_2	6.26687	0.334406	0.21461	1.5582	0.0966128	5.974852322	2.35975	1	90	0.394947	0.394947	4.09E+06
Desmognathus monticola	Lower Jaw	Left	9.20549	lower left teeth_3	8.04326	0.323001	0.229159	1.40951	0.0898868	7.718260198	2.35975	1	90	0.305736	0.305736	3.40E+06
Desmognathus monticola	Lower Jaw	Left	9.20549	lower left teeth_4	6.93627	0.303795	0.217964	1.39378	0.0874172	6.684048923	2.35975	1	90	0.353042	0.353042	4.04E+06
Desmognathus monticola	Lower Jaw	Left	9.20549	lower left teeth_5	5.46992	0.333069	0.2132	1.56224	0.0914676	5.186845119	2.35975	1	90	0.454949	0.454949	4.97E+06
Desmognathus monticola	Lower Jaw	Left	9.20549	lower left teeth_6	6.72103	0.328793	0.212107	1.55013	0.088913	6.473155504	2.35975	1	90	0.364544	0.364544	4.10E+06
Desmognathus monticola	Lower Jaw	Left	9.20549	lower left teeth_7	7.69146	0.342576	0.221672	1.54542	0.0868032	7.360923083	2.35975	1	90	0.320578	0.320578	3.69E+06
Desmognathus monticola	Lower Jaw	Left	9.20549	lower left teeth_8	6.07068	0.321478	0.201609	1.59456	0.0823745	5.856432707	2.35975	1	90	0.402933	0.402933	4.89E+06
Desmognathus monticola	Lower Jaw	Left	9.20549	lower left teeth_9	8.74467	0.292481	0.232801	1.25636	0.0829558	8.518122782	2.35975	1	90	0.277027	0.277027	3.34E+06
Desmognathus monticola	Lower Jaw	Left	9.20549	lower left teeth_10	7.87159	0.31513	0.2134	1.47671	0.0841325	7.584962184	2.35975	1	90	0.311109	0.311109	3.70E+06
Desmognathus monticola	Lower Jaw	Left	9.20549	lower left teeth_11	8.41057	0.30889	0.208004	1.48502	0.0821798	8.141532771	2.35975	1	90	0.289841	0.289841	3.53E+06
Desmognathus monticola	Lower Jaw	Left	9.20549	lower left teeth_12	5.68633	0.300113	0.201285	1.49098	0.0779133	5.469017976	2.35975	1	90	0.431476	0.431476	5.54E+06
Desmognathus monticola	Lower Jaw	Left	9.20549	lower left teeth_13	9.15063	0.270317	0.218915	1.2348	0.0768828	8.880254394	2.35975	1	90	0.26573	0.26573	3.46E+06
Desmognathus monticola	Lower Jaw	Left	9.20549	lower left teeth_14	5.25514	0.283403	0.195383	1.4505	0.0746751	5.07293111	2.35975	1	90	0.465165	0.465165	6.23E+06
Desmognathus monticola	Lower Jaw	Left	9.20549	lower left teeth_15	7.1624	0.275319	0.196297	1.40256	0.0690305	6.894128852	2.35975	1	90	0.342284	0.342284	4.96E+06
Desmognathus monticola	Lower Jaw	Left	9.20549	lower left teeth_16	5.87685	0.281378	0.197399	1.42543	0.0693711	5.67712957	2.35975	1	90	0.415659	0.415659	5.99E+06
Desmognathus monticola	Lower Jaw	Left	9.20549	lower left teeth_17	8.86152	0.282359	0.204529	1.38053	0.0699748	8.596226003	2.35975	1	90	0.27451	0.27451	3.92E+06
Desmognathus monticola	Lower Jaw	Left	9.20549	lower left teeth_18	8.22274	0.289466	0.193533	1.4957	0.0681908	7.912013117	2.35975	1	90	0.298249	0.298249	4.37E+06
Desmognathus monticola	Lower Jaw	Left	9.20549	lower left teeth_19	4.85984	0.237636	0.182101	1.30497	0.0580555	4.69733796	2.35975	1	90	0.502359	0.502359	8.65E+06
Desmognathus monticola	Lower Jaw	Left	9.20549	lower left teeth_20	4.70816	0.212336	0.173618	1.22301	0.0450168	4.50205094	2.35975	1	90	0.52415	0.52415	1.16E+07
Desmognathus monticola	Lower Jaw	Left	9.20549	lower left teeth_21	4.36251	0.219846	0.170342	1.29061	0.0422591	4.184873979	2.35975	1	90	0.563876	0.563876	1.33E+07
Desmognathus monticola	Lower Jaw	Left	9.20549	lower left teeth_22	4.06529	0.171962	0.165199	1.04094	0.033556	3.88934947	2.35975	1	90	0.606721	0.606721	1.81E+07
Desmognathus monticola	Lower Jaw	Left	9.20549	lower left teeth_23	7.36705	0.328043	0.209984	1.56223	0.0887905	7.158241192	2.35975	1	90	0.329655	0.329655	3.71E+06
Desmognathus wrighti	Lower Jaw	Left	3.93128	left teeth	3.66192	0.199947	0.103383	1.93404	0.0212329	3.815875566	1.10225	1	90	0.288859	0.288859	1.36E+07
Desmognathus wrighti	Lower Jaw	Left	3.93128	left teeth_2	3.41642	0.138371	0.092014	1.5038	0.0156603	3.579407811	1.10225	1	90	0.307942	0.307942	1.97E+07
Desmognathus wrighti	Lower Jaw	Left	3.93128	left teeth_3	3.82748	0.151508	0.0878338	1.72494	0.0169133	4.029766714	1.10225	1	90	0.273527	0.273527	1.62E+07
Desmognathus wrighti	Lower Jaw	Left	3.93128	left teeth_4	3.5316	0.148578	0.0731104	2.03224	0.0107456	3.671376421	1.10225	1	90	0.300228	0.300228	2.79E+07
Desmognathus wrighti	Lower Jaw	Left	3.93128	left teeth_5	3.72901	0.118424	0.0722984	1.63799	0.0107815	3.889708373	1.10225	1	90	0.283376	0.283376	2.63E+07
Desmognathus wrighti	Lower Jaw	Left	3.93128	left teeth_6	3.07256	0.108747	0.0721508	1.50722	0.00943358	3.237788346	1.10225	1	90	0.340433	0.340433	3.61E+07
Desmognathus wrighti	Lower Jaw	Left	3.93128	left teeth_7	3.19091	0.0949554	0.0827171	1.14795	0.00921569	3.358726289	1.10225	1	90	0.328175	0.328175	3.56E+07
Desmognathus wrighti	Lower Jaw	Left	3.93128	left teeth_8	2.86569	0.103174	0.058277	1.7704	0.00609151	3.021874837	1.10225	1	90	0.364757	0.364757	5.99E+07
Desmognathus wrighti	Lower Jaw	Left	3.93128	left teeth_9	2.57174	0.0564011	0.0764898	0.737367	0.00556161	2.705811019	1.10225	1	90	0.407364	0.407364	7.32E+07
Desmognathus wrighti	Lower Jaw	Left	3.93128	left teeth_10	2.2881	0.086548	0.0597599	1.44826	0.00528007	2.408273668	1.10225	1	90	0.457693	0.457693	8.67E+07
Desmognathus wrighti	Lower Jaw	Left	3.93128	left teeth_11	2.13129	0.0727482	0.0499236	1.45719	0.00385119	2.229172481	1.10225	1	90	0.494466	0.494466	1.28E+08
Desmognathus wrighti	Lower Jaw	Left	3.93128	left teeth_12	2.19732	0.0719894	0.0566998	1.26966	0.00390438	2.306029884	1.10225	1	90	0.477986	0.477986	1.22E+08
Desmognathus wrighti	Lower Jaw	Left	3.93128	left teeth_13	1.96699	0.0578487	0.0431828	1.33962	0.0027156	2.072541296	1.10225	1	90	0.531835	0.531835	1.96E+08
Desmognathus wrighti	Lower Jaw	Left	3.93128	left teeth_14	2.03486	0.0655139	0.0363623	1.8017	0.00255636	2.160190179	1.10225	1	90	0.510256	0.510256	2.00E+08
Desmognathus wrighti	Lower Jaw	Right	4.0073	right teeth	3.26868	0.125859	0.0937039	1.34316	0.0166098	3.258550697	1.14221	1	90	0.350527	0.350527	2.11E+07
Desmognathus wrighti	Lower Jaw	Right	4.0073	right teeth_2	3.74362	0.155119	0.0926588	1.67409	0.0159579	3.713876027	1.14221	1	90	0.307552	0.307552	1.93E+07
Desmognathus wrighti	Lower Jaw	Right	4.0073	right teeth_3	3.849	0.18136	0.0893922	2.02881	0.016554	3.805286443	1.14221	1	90	0.300164	0.300164	1.81E+07
Desmognathus wrighti	Lower Jaw	Right	4.0073	right teeth_4	3.52018	0.153477	0.0989737	1.55068	0.0163066	3.508748756	1.14221	1	90	0.325532	0.325532	2.00E+07
Desmognathus wrighti	Lower Jaw	Right	4.0073	right teeth_5	3.01202	0.0982569	0.100026	0.982313	0.0130857	3.012721264	1.14221	1	90	0.379129	0.379129	2.90E+07
Desmognathus wrighti	Lower Jaw	Right	4.0073	right teeth_6	2.90255	0.125025	0.0899162	1.39046	0.0115029	2.897362921	1.14221	1	90	0.394224	0.394224	3.43E+07
Desmognathus wrighti	Lower Jaw	Right	4.0073	right teeth_7	3.97485	0.134089	0.0741943	1.80727	0.0111354	3.957295398	1.14221	1	90	0.288634	0.288634	2.59E+07
Desmognathus wrighti	Lower Jaw	Right	4.0073	right teeth_8	2.79013	0.0708717	0.0836469	0.847273	0.00953384	2.78851013	1.14221	1	90	0.409613	0.409613	4.30E+07
Desmognathus wrighti	Lower Jaw	Right	4.0073	right teeth_9	2.6897	0.0829763	0.0718886	1.15423	0.00670875	2.687432797	1.14221	1	90	0.425019	0.425019	6.34E+07
Desmognathus wrighti	Lower Jaw	Right	4.0073	right teeth_10	2.51159	0.076253	0.0710383	1.07341	0.00652975	2.495553837	1.14221	1	90	0.457698	0.457698	7.01E+07
Desmognathus wrighti	Lower Jaw	Right	4.0073	right teeth_11	2.33577	0.0759203	0.0634501	1.19654	0.0048735	2.330085006	1.14221	1	90	0.490201	0.490201	1.01E+08
Desmognathus wrighti	Lower Jaw	Right	4.0073	right teeth_12	2.17154	0.063333	0.0577442	1.09679	0.00402146	2.174217606	1.14221	1	90	0.525343	0.525343	1.31E+08
Desmognathus wrighti	Lower Jaw	Right	4.0073	right teeth_13	2.24164	0.0579511	0.053342	1.08641	0.0034109	2.253012999	1.14221	1	90	0.50697	0.50697	1.49E+08
Desmognathus wrighti	Lower Jaw	Right	4.0073	right teeth_14	2.01504	0.0590196	0.0509438	1.15852	0.00354358	2.017671696	1.14221	1	90	0.566103	0.566103	1.60E+08
Desmognathus wrighti	Lower Jaw	Right	4.0073	right teeth_15	1.91182	0.0413301	0.0370801	1.11462	0.00171917	1.912624855	1.14221	1	90	0.597195	0.597195	3.47E+08
Eurycea multiplicata	Lower Jaw	Right	4.86368	Lower teeth right	4.30595	0.142862	0.10666	1.33942	0.0242732	4.119775207	1.55779	1	90	0.378125	0.378125	1.56E+07
Eurycea multiplicata	Lower Jaw	Right	4.86368	Lower teeth right_2	4.63772	0.159594	0.0978929	1.6303	0.0201172	4.382289563	1.55779	1	90	0.355474	0.355474	1.77E+07
Eurycea multiplicata	Lower Jaw	Right	4.86368	Lower teeth right_3	4.52145	0.14336	0.0970445	1.47726	0.0227146	4.266959204	1.55779	1	90	0.365082	0.365082	1.61E+07
Eurycea multiplicata	Lower Jaw	Right	4.86368	Lower teeth right_4	4.05696	0.145836	0.096635	1.50914	0.0213407	3.861105397	1.55779	1	90	0.403457	0.403457	1.89E+07
Eurycea multiplicata	Lower Jaw	Right	4.86368	Lower teeth right_5	3.09285	0.146891	0.0980788	1.49769	0.0190085	2.950393376	1.55779	1	90	0.527994	0.527994	2.78E+07
Eurycea multiplicata	Lower Jaw	Right	4.86368	Lower teeth right_6	2.68394	0.147549	0.0964646	1.52956	0.0179184	2.607206097	1.55779	1	90	0.597494	0.597494	3.33E+07
Eurycea multiplicata	Lower Jaw	Right	4.86368	Lower teeth right_7	3.80756	0.15136	0.094845	1.59587	0.0176736	3.612811206	1.55779	1	90	0.431185	0.431185	2.44E+07
Eurycea multiplicata	Lower Jaw	Right	4.86368	Lower teeth right_8	3.32977	0.138196	0.0890448	1.55198	0.0154499	3.196804406	1.55779	1	90	0.487296	0.487296	3.15E+07
Eurycea multiplicata	Lower Jaw	Right	4.86368	Lower teeth right_9	3.55658	0.152285	0.0925462	1.64551	0.0182875	3.388997544	1.55779	1	90	0.459661	0.459661	2.51E+07
Eurycea multiplicata	Lower Jaw	Right	4.86368	Lower teeth right_10	4.68213	0.12502	0.0862141	1.45011	0.0162537	4.433739672	1.55779	1	90	0.351349	0.351349	2.16E+07
Eurycea multiplicata	Lower Jaw	Right	4.86368	Lower teeth right_11	2.84765	0.1156	0.100191	1.15379	0.0169783	2.72555332	1.55779	1	90	0.57155	0.57155	3.37E+07
Eurycea multiplicata	Lower Jaw	Right	4.86368	Lower teeth right_12	4.4085	0.128999	0.0850155	1.51736	0.0163292	4.20405079	1.55779	1	90	0.370545	0.370545	2.27E+07
Eurycea multiplicata	Lower Jaw	Right	4.86368	Lower teeth right_13	2.39267	0.117914	0.0907718	1.29901	0.0128973	2.299881152	1.55779	1	90	0.677335	0.677335	5.25E+07
Eurycea multiplicata	Lower Jaw	Right	4.86368	Lower teeth right_14	2.50231	0.115129	0.0852458	1.35055	0.0109228	2.396570504	1.55779	1	90	0.650008	0.650008	5.95E+07
Eurycea multiplicata	Lower Jaw	Right	4.86368	Lower teeth right_15	2.31133	0.109054	0.0832271	1.31032	0.0116229	2.223740127	1.55779	1	90	0.700527	0.700527	6.03E+07
Eurycea multiplicata	Lower Jaw	Right	4.86368	Lower teeth right_16	2.15377	0.108004	0.0810357	1.3328	0.01078	2.075655725	1.55779	1	90	0.750505	0.750505	6.96E+07
Eurycea multiplicata	Lower Jaw	Left	4.81461	Lower teeth left	3.44447	0.167643	0.1109	1.51165	0.0245119	3.44149474	1.60321	1	90	0.465847	0.465847	1.90E+07
Eurycea multiplicata	Lower Jaw	Left	4.81461	Lower teeth left_2	4.50245	0.154853	0.0890121	1.73968	0.017248	4.498786357	1.60321	1	90	0.356365	0.356365	2.07E+07
Eurycea multiplicata	Lower Jaw	Left	4.81461	Lower teeth left_3	4.14514	0.15914	0.101999	1.56021	0.0199811	4.159158419	1.60321	1	90	0.385465	0.385465	1.93E+07
Eurycea multiplicata	Lower Jaw	Left	4.81461	Lower teeth left_4	4.38341	0.135565	0.100317	1.35136	0.0201898	4.378154152	1.60321	1	90	0.366184	0.366184	1.81E+07
Eurycea multiplicata	Lower Jaw	Left	4.81461	Lower teeth left_5	2.57672	0.144545	0.0938704	1.53983	0.0171886	2.590200856	1.60321	1	90	0.618952	0.618952	3.60E+07
Eurycea multiplicata	Lower Jaw	Left	4.81461	Lower teeth left_6	4.65583	0.151799	0.0965296	1.57257	0.0216899	4.613952284	1.60321	1	90	0.34747	0.34747	1.60E+07
Eurycea multiplicata	Lower Jaw	Left	4.81461	Lower teeth left_7	3.32453	0.140768	0.0992232	1.4187	0.0186305	3.329830166	1.60321	1	90	0.481469	0.481469	2.58E+07
Eurycea multiplicata	Lower Jaw	Left	4.81461	Lower teeth left_8	3.94482	0.150316	0.0947184	1.58698	0.0186393	3.971723448	1.60321	1	90	0.403656	0.403656	2.17E+07
Eurycea multiplicata	Lower Jaw	Left	4.81461	Lower teeth left_9	3.08854	0.122	0.0959131	1.27199	0.0150378	3.094761022	1.60321	1	90	0.51804	0.51804	3.44E+07
Eurycea multiplicata	Lower Jaw	Left	4.81461	Lower teeth left_10	2.89645	0.119239	0.0824572	1.44607	0.012823	2.900535344	1.60321	1	90	0.552729	0.552729	4.31E+07
Eurycea multiplicata	Lower Jaw	Left	4.81461	Lower teeth left_11	2.49334	0.128119	0.0865876	1.47964	0.0131348	2.501232511	1.60321	1	90	0.640968	0.640968	4.88E+07
Eurycea multiplicata	Lower Jaw	Left	4.81461	Lower teeth left_12	4.68662	0.127785	0.087021	1.46844	0.0169501	4.704254695	1.60321	1	90	0.3408	0.3408	2.01E+07
Eurycea multiplicata	Lower Jaw	Left	4.81461	Lower teeth left_13	2.70508	0.128726	0.0944807	1.36246	0.0150062	2.720085104	1.60321	1	90	0.589397	0.589397	3.93E+07
Eurycea multiplicata	Lower Jaw	Left	4.81461	Lower teeth left_14	4.26378	0.149755	0.0817363	1.83217	0.0155702	4.286692139	1.60321	1	90	0.373997	0.373997	2.40E+07
Eurycea multiplicata	Lower Jaw	Left	4.81461	Lower teeth left_15	3.71166	0.12814	0.083761	1.52983	0.0151137	3.667288095	1.60321	1	90	0.437165	0.437165	2.89E+07
Eurycea multiplicata	Lower Jaw	Left	4.81461	Lower teeth left_16	2.13487	0.122691	0.0913856	1.34256	0.0126946	2.183347179	1.60321	1	90	0.73429	0.73429	5.78E+07
Eurycea multiplicata	Lower Jaw	Left	4.81461	Lower teeth left_17	2.0476	0.109545	0.0877986	1.24769	0.0106009	2.096409111	1.60321	1	90	0.764741	0.764741	7.21E+07
Eurycea multiplicata	Lower Jaw	Left	4.81461	Lower teeth left_18	2.74603	0.113375	0.071839	1.57819	0.0101494	2.736721895	1.60321	1	90	0.585814	0.585814	5.77E+07
Eurycea multiplicata	Lower Jaw	Left	4.81461	Lower teeth left_19	2.3307	0.0952363	0.0780843	1.21966	0.00857948	2.34168322	1.60321	1	90	0.68464	0.68464	7.98E+07
Eurycea multiplicata	Lower Jaw	Left	4.81461	Lower teeth left_21	3.19798	0.152515	0.105404	1.44695	0.0213894	3.124605334	1.60321	1	90	0.513092	0.513092	2.40E+07
Hydromantes samweli	Lower Jaw	Right	9.30211	Lower_Right_T8	8.41458	0.193536	0.146527	1.32082	0.0276029	8.379945342	2.27213	1	90	0.271139	0.271139	9.82E+06
Hydromantes samweli	Lower Jaw	Right	9.30211	Lower_Right_T6	8.69547	0.187812	0.107766	1.74278	0.0221617	8.654546424	2.27213	1	90	0.262536	0.262536	1.18E+07
Hydromantes samweli	Lower Jaw	Right	9.30211	Lower_Right_T12	7.87275	0.206048	0.150836	1.36603	0.0343539	7.852504398	2.27213	1	90	0.289351	0.289351	8.42E+06
Hydromantes samweli	Lower Jaw	Right	9.30211	Lower_Right_T5	8.89249	0.212784	0.135148	1.57445	0.0304955	8.875438473	2.27213	1	90	0.256002	0.256002	8.39E+06
Hydromantes samweli	Lower Jaw	Right	9.30211	Lower_Right_T11	8.0942	0.20871	0.131363	1.5888	0.0291875	8.055656009	2.27213	1	90	0.282054	0.282054	9.66E+06
Hydromantes samweli	Lower Jaw	Right	9.30211	Lower_Right_T36	3.78427	0.199459	0.19053	1.04687	0.0382708	3.817114883	2.27213	1	90	0.595248	0.595248	1.56E+07
Hydromantes samweli	Lower Jaw	Right	9.30211	Lower_Right_T9	8.32578	0.225383	0.135645	1.66156	0.0301148	8.272097104	2.27213	1	90	0.274674	0.274674	9.12E+06
Hydromantes samweli	Lower Jaw	Right	9.30211	Lower_Right_T13	7.74339	0.219884	0.177645	1.23777	0.0448991	7.731068133	2.27213	1	90	0.293896	0.293896	6.55E+06
Hydromantes samweli	Lower Jaw	Right	9.30211	Lower_Right_T35	4.07078	0.196237	0.187041	1.04916	0.0466494	4.075386754	2.27213	1	90	0.557525	0.557525	1.20E+07
Hydromantes samweli	Lower Jaw	Right	9.30211	Lower_Right_T1	9.19277	0.173907	0.12061	1.4419	0.0205578	9.16698943	2.27213	1	90	0.24786	0.24786	1.21E+07
Hydromantes samweli	Lower Jaw	Right	9.30211	Lower_Right_T28	5.22791	0.207898	0.154211	1.34814	0.0398575	5.174904969	2.27213	1	90	0.439067	0.439067	1.10E+07
Hydromantes samweli	Lower Jaw	Right	9.30211	Lower_Right_T16	7.39134	0.229068	0.152858	1.49857	0.0378924	7.388488016	2.27213	1	90	0.307523	0.307523	8.12E+06
Hydromantes samweli	Lower Jaw	Right	9.30211	Lower_Right_T7	8.61196	0.228081	0.143255	1.59213	0.0333813	8.594117603	2.27213	1	90	0.264382	0.264382	7.92E+06
Hydromantes samweli	Lower Jaw	Right	9.30211	Lower_Right_T10	8.21753	0.205764	0.109767	1.87455	0.0244362	8.173041298	2.27213	1	90	0.278003	0.278003	1.14E+07
Hydromantes samweli	Lower Jaw	Right	9.30211	Lower_Right_T32	4.52705	0.176763	0.125623	1.4071	0.0241247	4.456327741	2.27213	1	90	0.509866	0.509866	2.11E+07
Hydromantes samweli	Lower Jaw	Right	9.30211	Lower_Right_T18	7.00231	0.201978	0.160117	1.26144	0.0326735	7.009026073	2.27213	1	90	0.324172	0.324172	9.92E+06
Hydromantes samweli	Lower Jaw	Right	9.30211	Lower_Right_T29	4.95236	0.208014	0.159786	1.30183	0.0383632	4.938446826	2.27213	1	90	0.46009	0.46009	1.20E+07
Hydromantes samweli	Lower Jaw	Right	9.30211	Lower_Right_T31	4.67399	0.191336	0.127961	1.49527	0.0236762	4.652152726	2.27213	1	90	0.488404	0.488404	2.06E+07
Hydromantes samweli	Lower Jaw	Right	9.30211	Lower_Right_T39	3.26375	0.177955	0.130387	1.36482	0.0280067	3.294030491	2.27213	1	90	0.689772	0.689772	2.46E+07
Hydromantes samweli	Lower Jaw	Right	9.30211	Lower_Right_T30	4.79659	0.194772	0.140579	1.3855	0.0345448	4.767723186	2.27213	1	90	0.476565	0.476565	1.38E+07
Hydromantes samweli	Lower Jaw	Right	9.30211	Lower_Right_T27	5.45244	0.206055	0.115907	1.77777	0.0296605	5.420881606	2.27213	1	90	0.419144	0.419144	1.41E+07
Hydromantes samweli	Lower Jaw	Right	9.30211	Lower_Right_T26	5.56519	0.206046	0.147127	1.40046	0.0334808	5.530194057	2.27213	1	90	0.410859	0.410859	1.23E+07
Hydromantes samweli	Lower Jaw	Right	9.30211	Lower_Right_T38	3.37976	0.225953	0.150102	1.50533	0.034824	3.488907383	2.27213	1	90	0.651244	0.651244	1.87E+07
Hydromantes samweli	Lower Jaw	Right	9.30211	Lower_Right_T17	7.12625	0.196674	0.127736	1.5397	0.0250165	7.130510373	2.27213	1	90	0.318649	0.318649	1.27E+07
Hydromantes samweli	Lower Jaw	Right	9.30211	Lower_Right_T25	5.9547	0.189123	0.130909	1.44469	0.0287057	5.928182302	2.27213	1	90	0.383276	0.383276	1.34E+07
Hydromantes samweli	Lower Jaw	Right	9.30211	Lower_Right_T19	6.74777	0.1911	0.140778	1.35746	0.0291157	6.737846918	2.27213	1	90	0.337219	0.337219	1.16E+07
Hydromantes samweli	Lower Jaw	Right	9.30211	Lower_Right_T20	6.62356	0.220354	0.147546	1.49345	0.0351372	6.597721709	2.27213	1	90	0.344381	0.344381	9.80E+06
Hydromantes samweli	Lower Jaw	Right	9.30211	Lower_Right_T37	3.54492	0.130939	0.091842	1.4257	0.0138047	3.527002065	2.27213	1	90	0.64421	0.64421	4.67E+07
Hydromantes samweli	Lower Jaw	Right	9.30211	Lower_Right_T15	7.50664	0.22468	0.145815	1.54086	0.0387099	7.518878851	2.27213	1	90	0.30219	0.30219	7.81E+06
Hydromantes samweli	Lower Jaw	Right	9.30211	Lower_Right_T23	6.24879	0.248217	0.163355	1.51949	0.0389892	6.191073049	2.27213	1	90	0.367001	0.367001	9.41E+06
Hydromantes samweli	Lower Jaw	Right	9.30211	Lower_Right_T34	4.24658	0.188003	0.150693	1.24758	0.034399	4.273949773	2.27213	1	90	0.531623	0.531623	1.55E+07
Hydromantes samweli	Lower Jaw	Right	9.30211	Lower_Right_T4	8.96232	0.145595	0.0932801	1.56084	0.0160698	8.955583321	2.27213	1	90	0.253711	0.253711	1.58E+07
Hydromantes samweli	Lower Jaw	Right	9.30211	Lower_Right_T40	3.15049	0.111123	0.104404	1.06435	0.0119705	3.159101432	2.27213	1	90	0.719233	0.719233	6.01E+07
Hydromantes samweli	Lower Jaw	Right	9.30211	Lower_Right_T33	4.39424	0.17232	0.120832	1.42611	0.0245843	4.379747909	2.27213	1	90	0.518781	0.518781	2.11E+07
Hydromantes samweli	Lower Jaw	Right	9.30211	Lower_Right_T24	6.06755	0.15185	0.121764	1.24709	0.021429	6.033367499	2.27213	1	90	0.376594	0.376594	1.76E+07
Hydromantes samweli	Lower Jaw	Right	9.30211	Lower_Right_T14	7.61951	0.200346	0.149607	1.33915	0.0346371	7.593611304	2.27213	1	90	0.299216	0.299216	8.64E+06
Hydromantes samweli	Lower Jaw	Right	9.30211	Lower_Right_T3	9.06084	0.193453	0.124529	1.55348	0.0255104	9.048417414	2.27213	1	90	0.251108	0.251108	9.84E+06
Hydromantes samweli	Lower Jaw	Right	9.30211	Lower_Right_T21	6.48421	0.196237	0.144942	1.3539	0.0276224	6.501422105	2.27213	1	90	0.349482	0.349482	1.27E+07
Hydromantes samweli	Lower Jaw	Right	9.30211	Lower_Right_T22	6.36304	0.227832	0.142392	1.60004	0.0301139	6.347511985	2.27213	1	90	0.357956	0.357956	1.19E+07
Hydromantes samweli	Lower Jaw	Right	9.30211	Lower_Right_T42	2.90437	0.120938	0.121805	0.992881	0.015661	2.991597148	2.27213	1	90	0.759504	0.759504	4.85E+07
Hydromantes samweli	Lower Jaw	Right	9.30211	Lower_Right_T41	3.03058	0.145248	0.111396	1.30389	0.0168986	3.082388117	2.27213	1	90	0.737133	0.737133	4.36E+07
Hydromantes samweli	Lower Jaw	Right	9.30211	Lower_Right_T2	9.14889	0.191441	0.117765	1.62563	0.0216688	9.161371224	2.27213	1	90	0.248012	0.248012	1.14E+07
Hydromantes samweli	Lower Jaw	Left	8.83623	Lower_Left_T7	7.96161	0.23871	0.158897	1.50229	0.0410839	7.963114657	2.36225	1	90	0.296649	0.296649	7.22E+06
Hydromantes samweli	Lower Jaw	Left	8.83623	Lower_Left_T8	7.7132	0.236161	0.136349	1.73203	0.0324258	7.692395364	2.36225	1	90	0.307089	0.307089	9.47E+06
Hydromantes samweli	Lower Jaw	Left	8.83623	Lower_Left_T9	7.48171	0.188329	0.128509	1.46549	0.027881	7.457727181	2.36225	1	90	0.316752	0.316752	1.14E+07
Hydromantes samweli	Lower Jaw	Left	8.83623	Lower_Left_T4	8.32643	0.19057	0.12101	1.57484	0.0242604	8.34092482	2.36225	1	90	0.283212	0.283212	1.17E+07
Hydromantes samweli	Lower Jaw	Left	8.83623	Lower_Left_T5	8.1649	0.188387	0.120319	1.56574	0.0241244	8.160519289	2.36225	1	90	0.289473	0.289473	1.20E+07
Hydromantes samweli	Lower Jaw	Left	8.83623	Lower_Left_T12	6.99055	0.207211	0.137479	1.50722	0.0270147	6.992546415	2.36225	1	90	0.337824	0.337824	1.25E+07
Hydromantes samweli	Lower Jaw	Left	8.83623	Lower_Left_T36	3.04533	0.162902	0.135875	1.19891	0.0262489	3.074573289	2.36225	1	90	0.768318	0.768318	2.93E+07
Hydromantes samweli	Lower Jaw	Left	8.83623	Lower_Left_T10	7.21225	0.209867	0.116261	1.80513	0.028646	7.220274537	2.36225	1	90	0.327169	0.327169	1.14E+07
Hydromantes samweli	Lower Jaw	Left	8.83623	Lower_Left_T17	6.22414	0.212834	0.174816	1.21747	0.0436138	6.239747901	2.36225	1	90	0.378581	0.378581	8.68E+06
Hydromantes samweli	Lower Jaw	Left	8.83623	Lower_Left_T2	8.55651	0.267017	0.126833	2.10527	0.0354131	8.562879027	2.36225	1	90	0.275871	0.275871	7.79E+06
Hydromantes samweli	Lower Jaw	Left	8.83623	Lower_Left_T22	5.34508	0.191493	0.144099	1.3289	0.028645	5.333163256	2.36225	1	90	0.442936	0.442936	1.55E+07
Hydromantes samweli	Lower Jaw	Left	8.83623	Lower_Left_T26	4.65428	0.170153	0.145938	1.16593	0.0293897	4.65471649	2.36225	1	90	0.507496	0.507496	1.73E+07
Hydromantes samweli	Lower Jaw	Left	8.83623	Lower_Left_T1	8.73132	0.218651	0.129408	1.68962	0.029574	8.727997576	2.36225	1	90	0.270652	0.270652	9.15E+06
Hydromantes samweli	Lower Jaw	Left	8.83623	Lower_Left_T21	5.58168	0.217516	0.149375	1.45618	0.0315171	5.607701821	2.36225	1	90	0.421251	0.421251	1.34E+07
Hydromantes samweli	Lower Jaw	Left	8.83623	Lower_Left_T13	6.71009	0.250034	0.144963	1.72481	0.0405695	6.736332709	2.36225	1	90	0.350673	0.350673	8.64E+06
Hydromantes samweli	Lower Jaw	Left	8.83623	Lower_Left_T23	5.05428	0.181843	0.150747	1.20629	0.0300265	5.096559	2.36225	1	90	0.463499	0.463499	1.54E+07
Hydromantes samweli	Lower Jaw	Left	8.83623	Lower_Left_T18	5.96559	0.268549	0.168433	1.5944	0.0455527	5.97702051	2.36225	1	90	0.395222	0.395222	8.68E+06
Hydromantes samweli	Lower Jaw	Left	8.83623	Lower_Left_T11	7.1261	0.181482	0.116795	1.55385	0.0212458	7.08756507	2.36225	1	90	0.333295	0.333295	1.57E+07
Hydromantes samweli	Lower Jaw	Left	8.83623	Lower_Left_T3	8.39471	0.191112	0.102155	1.8708	0.0235065	8.385217737	2.36225	1	90	0.281716	0.281716	1.20E+07
Hydromantes samweli	Lower Jaw	Left	8.83623	Lower_Left_T35	3.2753	0.182642	0.124516	1.46681	0.0261314	3.367772601	2.36225	1	90	0.701428	0.701428	2.68E+07
Hydromantes samweli	Lower Jaw	Left	8.83623	Lower_Left_T34	3.42771	0.203371	0.133247	1.52627	0.0280223	3.461354738	2.36225	1	90	0.682464	0.682464	2.44E+07
Hydromantes samweli	Lower Jaw	Left	8.83623	Lower_Left_T15	6.48425	0.247802	0.161008	1.53907	0.0429788	6.4657532	2.36225	1	90	0.365348	0.365348	8.50E+06
Hydromantes samweli	Lower Jaw	Left	8.83623	Lower_Left_T33	3.55754	0.203993	0.144117	1.41547	0.028983	3.607358722	2.36225	1	90	0.654842	0.654842	2.26E+07
Hydromantes samweli	Lower Jaw	Left	8.83623	Lower_Left_T14	6.60259	0.246033	0.164898	1.49203	0.0432936	6.613001207	2.36225	1	90	0.357213	0.357213	8.25E+06
Hydromantes samweli	Lower Jaw	Left	8.83623	Lower_Left_T27	4.38314	0.152446	0.112677	1.35295	0.0182836	4.411380231	2.36225	1	90	0.53549	0.53549	2.93E+07
Hydromantes samweli	Lower Jaw	Left	8.83623	Lower_Left_T25	4.79371	0.153164	0.109132	1.40348	0.016487	4.787600576	2.36225	1	90	0.49341	0.49341	2.99E+07
Hydromantes samweli	Lower Jaw	Left	8.83623	Lower_Left_T28	4.24736	0.20231	0.13847	1.46103	0.02866	4.26589111	2.36225	1	90	0.553753	0.553753	1.93E+07
Hydromantes samweli	Lower Jaw	Left	8.83623	Lower_Left_T19	5.84803	0.208621	0.13924	1.49828	0.0301422	5.84666142	2.36225	1	90	0.404034	0.404034	1.34E+07
Hydromantes samweli	Lower Jaw	Left	8.83623	Lower_Left_T20	5.71615	0.261981	0.124271	2.10814	0.0343785	5.701029311	2.36225	1	90	0.414355	0.414355	1.21E+07
Hydromantes samweli	Lower Jaw	Left	8.83623	Lower_Left_T6	8.05652	0.170679	0.103584	1.64774	0.0202583	8.031421908	2.36225	1	90	0.294126	0.294126	1.45E+07
Hydromantes samweli	Lower Jaw	Left	8.83623	Lower_Left_T31	3.84542	0.183899	0.123708	1.48656	0.0236237	3.872737795	2.36225	1	90	0.609969	0.609969	2.58E+07
Hydromantes samweli	Lower Jaw	Left	8.83623	Lower_Left_T29	4.08809	0.143751	0.0968192	1.48473	0.0148788	4.12568201	2.36225	1	90	0.572572	0.572572	3.85E+07
Hydromantes samweli	Lower Jaw	Left	8.83623	Lower_Left_T24	4.93666	0.194755	0.127822	1.52365	0.0299922	4.930290318	2.36225	1	90	0.47913	0.47913	1.60E+07
Hydromantes samweli	Lower Jaw	Left	8.83623	Lower_Left_T30	3.97892	0.144925	0.107332	1.35025	0.0169534	4.004465133	2.36225	1	90	0.589904	0.589904	3.48E+07
Hydromantes samweli	Lower Jaw	Left	8.83623	Lower_Left_T32	3.69099	0.145435	0.105661	1.37643	0.0159197	3.717976766	2.36225	1	90	0.635359	0.635359	3.99E+07
Hydromantes samweli	Lower Jaw	Left	8.83623	Lower_Left_T16	6.37878	0.143123	0.0935436	1.53001	0.015036	6.358903542	2.36225	1	90	0.371487	0.371487	2.47E+07
Plethodon caddoensis	Lower Jaw	Right	6.31068	Lower_Left_T23	4.73586	0.109705	0.0675215	1.62473	0.009429	4.427684982	1.95442	1	90	0.441409	0.441409	4.68E+07
Plethodon caddoensis	Lower Jaw	Right	6.31068	Lower_Left_T25	4.56238	0.127744	0.0861753	1.48238	0.0124916	4.261319286	1.95442	1	90	0.458642	0.458642	3.67E+07
Plethodon caddoensis	Lower Jaw	Right	6.31068	Lower_Left_T31	3.85954	0.112903	0.073469	1.53674	0.00900935	3.616871653	1.95442	1	90	0.540362	0.540362	6.00E+07
Plethodon caddoensis	Lower Jaw	Right	6.31068	Lower_Left_T21	4.91321	0.12422	0.0761391	1.63149	0.0120206	4.598581193	1.95442	1	90	0.425005	0.425005	3.54E+07
Plethodon caddoensis	Lower Jaw	Right	6.31068	Lower_Left_T12	5.60455	0.136229	0.0786792	1.73145	0.0126758	5.231246905	1.95442	1	90	0.373605	0.373605	2.95E+07
Plethodon caddoensis	Lower Jaw	Right	6.31068	Lower_Left_T6	5.95322	0.145451	0.0921699	1.57808	0.0149162	5.550973342	1.95442	1	90	0.352086	0.352086	2.36E+07
Plethodon caddoensis	Lower Jaw	Right	6.31068	Lower_Left_T34	3.56285	0.101244	0.0743675	1.3614	0.0090255	3.316364796	1.95442	1	90	0.589326	0.589326	6.53E+07
Plethodon caddoensis	Lower Jaw	Right	6.31068	Lower_Left_T19	5.08221	0.136465	0.0775182	1.76042	0.013384	4.736254123	1.95442	1	90	0.412651	0.412651	3.08E+07
Plethodon caddoensis	Lower Jaw	Right	6.31068	Lower_Left_T15	5.39275	0.130036	0.0947639	1.37221	0.0133199	5.058402416	1.95442	1	90	0.386371	0.386371	2.90E+07
Plethodon caddoensis	Lower Jaw	Right	6.31068	Lower_Left_T28	4.30758	0.118562	0.0786801	1.50688	0.0107933	4.012391808	1.95442	1	90	0.487096	0.487096	4.51E+07
Plethodon caddoensis	Lower Jaw	Right	6.31068	Lower_Left_T33	3.63132	0.109469	0.0602314	1.81747	0.00820212	3.406319334	1.95442	1	90	0.573763	0.573763	7.00E+07
Plethodon caddoensis	Lower Jaw	Right	6.31068	Lower_Left_T39	3.05979	0.0671443	0.051217	1.31098	0.00399822	2.876134976	1.95442	1	90	0.67953	0.67953	1.70E+08
Plethodon caddoensis	Lower Jaw	Right	6.31068	Lower_Left_T32	3.72049	0.0825086	0.0690631	1.19469	0.006069	3.489811369	1.95442	1	90	0.560036	0.560036	9.23E+07
Plethodon caddoensis	Lower Jaw	Right	6.31068	Lower_Left_T17	5.22961	0.110795	0.0840982	1.31744	0.00981812	4.893206314	1.95442	1	90	0.399415	0.399415	4.07E+07
Plethodon caddoensis	Lower Jaw	Right	6.31068	Lower_Left_T41	2.90518	0.054548	0.0385706	1.41424	0.0023711	2.722700829	1.95442	1	90	0.717824	0.717824	3.03E+08
Plethodon caddoensis	Lower Jaw	Right	6.31068	Lower_Left_T30	4.03127	0.110318	0.071428	1.54447	0.00847136	3.771555384	1.95442	1	90	0.5182	0.5182	6.12E+07
Plethodon caddoensis	Lower Jaw	Right	6.31068	Lower_Left_T37	3.29199	0.0749382	0.069969	1.07102	0.00685935	3.083581171	1.95442	1	90	0.633815	0.633815	9.24E+07
Plethodon caddoensis	Lower Jaw	Right	6.31068	Lower_Left_T42	2.80922	0.0821366	0.0713379	1.15137	0.00622569	2.64734009	1.95442	1	90	0.738258	0.738258	1.19E+08
Plethodon caddoensis	Lower Jaw	Right	6.31068	Lower_Left_T43	2.74541	0.0526911	0.042043	1.25326	0.00335378	2.574806832	1.95442	1	90	0.759055	0.759055	2.26E+08
Plethodon caddoensis	Lower Jaw	Right	6.31068	Lower_Left_T35	3.46518	0.0689011	0.0618938	1.11321	0.0041544	3.231551952	1.95442	1	90	0.604793	0.604793	1.46E+08
Plethodon caddoensis	Lower Jaw	Right	6.31068	Lower_Left_T1	6.17515	0.1242	0.0625259	1.98638	0.00847067	5.769335223	1.95442	1	90	0.33876	0.33876	4.00E+07
Plethodon caddoensis	Lower Jaw	Right	6.31068	Lower_Left_T22	4.81919	0.115239	0.0641598	1.79613	0.00882295	4.516926746	1.95442	1	90	0.432688	0.432688	4.90E+07
Plethodon caddoensis	Lower Jaw	Right	6.31068	Lower_Left_T11	5.65071	0.0995271	0.084304	1.18057	0.00937675	5.295282684	1.95442	1	90	0.369087	0.369087	3.94E+07
Plethodon caddoensis	Lower Jaw	Right	6.31068	Lower_Left_T38	3.22557	0.0723914	0.0611302	1.18422	0.00502693	3.003362305	1.95442	1	90	0.650744	0.650744	1.29E+08
Plethodon caddoensis	Lower Jaw	Right	6.31068	Lower_Left_T14	5.46747	0.126695	0.0790939	1.60183	0.0117228	5.126159302	1.95442	1	90	0.381264	0.381264	3.25E+07
Plethodon caddoensis	Lower Jaw	Right	6.31068	Lower_Left_T10	5.72033	0.145156	0.0825823	1.75771	0.013437	5.377588475	1.95442	1	90	0.363438	0.363438	2.70E+07
Plethodon caddoensis	Lower Jaw	Right	6.31068	Lower_Left_T29	4.21435	0.11049	0.0645811	1.71087	0.00866295	3.950573862	1.95442	1	90	0.494718	0.494718	5.71E+07
Plethodon caddoensis	Lower Jaw	Right	6.31068	Lower_Left_T40	2.99308	0.0684786	0.042118	1.62587	0.00275412	2.802891779	1.95442	1	90	0.697287	0.697287	2.53E+08
Plethodon caddoensis	Lower Jaw	Right	6.31068	Lower_Left_T26	4.47609	0.124352	0.0767922	1.61933	0.0102623	4.188713051	1.95442	1	90	0.466592	0.466592	4.55E+07
Plethodon caddoensis	Lower Jaw	Right	6.31068	Lower_Left_T3	6.09183	0.12903	0.074335	1.7358	0.0110256	5.69191072	1.95442	1	90	0.343368	0.343368	3.11E+07
Plethodon caddoensis	Lower Jaw	Right	6.31068	Lower_Left_T16	5.31574	0.121371	0.0773464	1.56919	0.00943943	4.983705713	1.95442	1	90	0.392162	0.392162	4.15E+07
Plethodon caddoensis	Lower Jaw	Right	6.31068	Lower_Left_T5	5.99506	0.12393	0.0782808	1.58314	0.010078	5.608880445	1.95442	1	90	0.348451	0.348451	3.46E+07
Plethodon caddoensis	Lower Jaw	Right	6.31068	Lower_Left_T4	6.04318	0.118663	0.0728949	1.62786	0.0111088	5.641617763	1.95442	1	90	0.346429	0.346429	3.12E+07
Plethodon caddoensis	Lower Jaw	Right	6.31068	Lower_Left_T27	4.38767	0.108927	0.0678658	1.60504	0.00785384	4.100350994	1.95442	1	90	0.476647	0.476647	6.07E+07
Plethodon caddoensis	Lower Jaw	Right	6.31068	Lower_Left_T44	2.68096	0.0533884	0.0495464	1.07754	0.0024149	2.508554721	1.95442	1	90	0.779102	0.779102	3.23E+08
Plethodon caddoensis	Lower Jaw	Right	6.31068	Lower_Left_T24	4.64549	0.120075	0.0752894	1.59485	0.00945455	4.353468439	1.95442	1	90	0.448934	0.448934	4.75E+07
Plethodon caddoensis	Lower Jaw	Right	6.31068	Lower_Left_T45	2.56616	0.0559562	0.0498997	1.12137	0.00268065	2.419432509	1.95442	1	90	0.807801	0.807801	3.01E+08
Plethodon caddoensis	Lower Jaw	Right	6.31068	Lower_Left_T8	5.8346	0.110153	0.0847707	1.29943	0.00896349	5.467153775	1.95442	1	90	0.357484	0.357484	3.99E+07
Plethodon caddoensis	Lower Jaw	Right	6.31068	Lower_Left_T20	5.00095	0.0965887	0.060695	1.59138	0.00809963	4.690412879	1.95442	1	90	0.416684	0.416684	5.14E+07
Plethodon caddoensis	Lower Jaw	Right	6.31068	Lower_Left_T7	5.89428	0.0716909	0.0713137	1.00529	0.00633754	5.473124723	1.95442	1	90	0.357094	0.357094	5.63E+07
Plethodon caddoensis	Lower Jaw	Right	6.31068	Lower_Left_T18	5.15751	0.123002	0.0622028	1.97744	0.00895968	4.840524864	1.95442	1	90	0.403762	0.403762	4.51E+07
Plethodon caddoensis	Lower Jaw	Right	6.31068	Lower_Left_T36	3.38274	0.0620577	0.0540306	1.14857	0.00356831	3.146028711	1.95442	1	90	0.621234	0.621234	1.74E+08
Plethodon caddoensis	Lower Jaw	Right	6.31068	Lower_Left_T13	5.53941	0.106202	0.0829338	1.28057	0.00931891	5.193105336	1.95442	1	90	0.376349	0.376349	4.04E+07
Plethodon caddoensis	Lower Jaw	Right	6.31068	Lower_Left_T2	6.08756	0.0984348	0.0726722	1.35451	0.00884884	5.713826301	1.95442	1	90	0.342051	0.342051	3.87E+07
Plethodon caddoensis	Lower Jaw	Left	6.38635	Lower_Right_T11	5.50931	0.123087	0.0913457	1.34749	0.0124053	5.613108001	1.98951	1	90	0.35444	0.35444	2.86E+07
Plethodon caddoensis	Lower Jaw	Left	6.38635	Lower_Right_T6	5.86173	0.147702	0.106376	1.38849	0.0164463	5.957883263	1.98951	1	90	0.333929	0.333929	2.03E+07
Plethodon caddoensis	Lower Jaw	Left	6.38635	Lower_Right_T24	4.0815	0.0992893	0.0855325	1.16084	0.00945352	4.152867332	1.98951	1	90	0.479069	0.479069	5.07E+07
Plethodon caddoensis	Lower Jaw	Left	6.38635	Lower_Right_T26	3.82596	0.0870526	0.0717406	1.21344	0.00736711	3.878013266	1.98951	1	90	0.513023	0.513023	6.96E+07
Plethodon caddoensis	Lower Jaw	Left	6.38635	Lower_Right_T28	3.6626	0.085105	0.0683703	1.24477	0.00733306	3.7138857	1.98951	1	90	0.535695	0.535695	7.31E+07
Plethodon caddoensis	Lower Jaw	Left	6.38635	Lower_Right_T22	4.3199	0.0966601	0.070655	1.36806	0.00865132	4.39094316	1.98951	1	90	0.453094	0.453094	5.24E+07
Plethodon caddoensis	Lower Jaw	Left	6.38635	Lower_Right_T14	5.1197	0.11052	0.0729927	1.51412	0.00970849	5.211470154	1.98951	1	90	0.381756	0.381756	3.93E+07
Plethodon caddoensis	Lower Jaw	Left	6.38635	Lower_Right_T8	5.73317	0.133486	0.0825654	1.61673	0.0131892	5.835863319	1.98951	1	90	0.340911	0.340911	2.58E+07
Plethodon caddoensis	Lower Jaw	Left	6.38635	Lower_Right_T30	3.41907	0.0705423	0.060226	1.17129	0.00523867	3.465743402	1.98951	1	90	0.57405	0.57405	1.10E+08
Plethodon caddoensis	Lower Jaw	Left	6.38635	Lower_Right_T12	5.36269	0.117795	0.0803069	1.46681	0.0108289	5.450921405	1.98951	1	90	0.364986	0.364986	3.37E+07
Plethodon caddoensis	Lower Jaw	Left	6.38635	Lower_Right_T25	3.9881	0.099328	0.0748925	1.32627	0.00883111	4.040459223	1.98951	1	90	0.492397	0.492397	5.58E+07
Plethodon caddoensis	Lower Jaw	Left	6.38635	Lower_Right_T20	4.47187	0.0979455	0.0759442	1.2897	0.00884953	4.550707134	1.98951	1	90	0.437187	0.437187	4.94E+07
Plethodon caddoensis	Lower Jaw	Left	6.38635	Lower_Right_T33	3.06795	0.0646196	0.0492266	1.31269	0.00321602	3.133205035	1.98951	1	90	0.634976	0.634976	1.97E+08
Plethodon caddoensis	Lower Jaw	Left	6.38635	Lower_Right_T18	4.73531	0.110732	0.0632165	1.75162	0.00946254	4.819514393	1.98951	1	90	0.412803	0.412803	4.36E+07
Plethodon caddoensis	Lower Jaw	Left	6.38635	Lower_Right_T29	3.5784	0.0740908	0.0609739	1.21512	0.00528504	3.634863823	1.98951	1	90	0.547341	0.547341	1.04E+08
Plethodon caddoensis	Lower Jaw	Left	6.38635	Lower_Right_T23	4.23632	0.0969444	0.0693366	1.39817	0.00756322	4.296979279	1.98951	1	90	0.463002	0.463002	6.12E+07
Plethodon caddoensis	Lower Jaw	Left	6.38635	Lower_Right_T34	2.86984	0.0505936	0.0555696	0.910454	0.00309773	2.947710443	1.98951	1	90	0.674934	0.674934	2.18E+08
Plethodon caddoensis	Lower Jaw	Left	6.38635	Lower_Right_T9	5.65835	0.128883	0.0899733	1.43246	0.0115382	5.768384368	1.98951	1	90	0.344899	0.344899	2.99E+07
Plethodon caddoensis	Lower Jaw	Left	6.38635	Lower_Right_T19	4.5508	0.0900066	0.0733716	1.22672	0.00809911	4.630784378	1.98951	1	90	0.429627	0.429627	5.30E+07
Plethodon caddoensis	Lower Jaw	Left	6.38635	Lower_Right_T17	4.83979	0.125409	0.0766201	1.63676	0.0102319	4.930864155	1.98951	1	90	0.403481	0.403481	3.94E+07
Plethodon caddoensis	Lower Jaw	Left	6.38635	Lower_Right_T13	5.2059	0.1175	0.0723516	1.62402	0.00932011	5.301458127	1.98951	1	90	0.375276	0.375276	4.03E+07
Plethodon caddoensis	Lower Jaw	Left	6.38635	Lower_Right_T27	3.73683	0.0864031	0.0741115	1.16585	0.00699692	3.805358653	1.98951	1	90	0.522818	0.522818	7.47E+07
Plethodon caddoensis	Lower Jaw	Left	6.38635	Lower_Right_T15	5.03565	0.110791	0.0696237	1.59128	0.0079803	5.116683984	1.98951	1	90	0.388828	0.388828	4.87E+07
Plethodon caddoensis	Lower Jaw	Left	6.38635	Lower_Right_T16	4.94454	0.0993029	0.0733596	1.35365	0.00878559	5.049927913	1.98951	1	90	0.393968	0.393968	4.48E+07
Plethodon caddoensis	Lower Jaw	Left	6.38635	Lower_Right_T35	2.67078	0.0554723	0.0520354	1.06605	0.0032895	2.748112797	1.98951	1	90	0.723955	0.723955	2.20E+08
Plethodon caddoensis	Lower Jaw	Left	6.38635	Lower_Right_T10	5.59971	0.131421	0.0670943	1.95874	0.00929507	5.681003072	1.98951	1	90	0.350204	0.350204	3.77E+07
Plethodon caddoensis	Lower Jaw	Left	6.38635	Lower_Right_T21	4.39943	0.111308	0.0643243	1.73042	0.00823425	4.472658358	1.98951	1	90	0.444816	0.444816	5.40E+07
Plethodon caddoensis	Lower Jaw	Left	6.38635	Lower_Right_T32	3.1575	0.0637679	0.0600854	1.06129	0.00422353	3.224249084	1.98951	1	90	0.617046	0.617046	1.46E+08
Plethodon caddoensis	Lower Jaw	Left	6.38635	Lower_Right_T31	3.32922	0.0565107	0.0619359	0.912406	0.00381358	3.39286232	1.98951	1	90	0.586381	0.586381	1.54E+08
Plethodon caddoensis	Lower Jaw	Left	6.38635	Lower_Right_T4	5.97543	0.0966394	0.072064	1.34102	0.00727956	6.095256477	1.98951	1	90	0.326403	0.326403	4.48E+07
Plethodon caddoensis	Lower Jaw	Left	6.38635	Lower_Right_T2	6.24847	0.0848577	0.0473988	1.79029	0.00445106	6.343372572	1.98951	1	90	0.313636	0.313636	7.05E+07
Plethodon caddoensis	Lower Jaw	Left	6.38635	Lower_Right_T3	6.0349	0.106876	0.0705815	1.51422	0.00732177	6.145280559	1.98951	1	90	0.323746	0.323746	4.42E+07
Plethodon caddoensis	Lower Jaw	Left	6.38635	Lower_Right_T5	5.91865	0.119447	0.0620945	1.92363	0.00904284	6.017312351	1.98951	1	90	0.330631	0.330631	3.66E+07
Plethodon caddoensis	Lower Jaw	Left	6.38635	Lower_Right_T7	5.78996	0.0931884	0.0717222	1.2993	0.00799644	5.897308209	1.98951	1	90	0.337359	0.337359	4.22E+07
Plethodon punctatus	Lower Jaw	Left	7.13084	left teeth	5.20038	0.220117	0.167626	1.31314	0.0432484	5.17656	2.13213	1	90	0.411881	0.411881	9.52E+06
Plethodon punctatus	Lower Jaw	Left	7.13084	left teeth_2	6.21359	0.192342	0.137631	1.39752	0.0314021	6.21149	2.13213	1	90	0.343255	0.343255	1.09E+07
Plethodon punctatus	Lower Jaw	Left	7.13084	left teeth_3	6.61787	0.202194	0.129739	1.55847	0.0293614	6.58765	2.13213	1	90	0.323655	0.323655	1.10E+07
Plethodon punctatus	Lower Jaw	Left	7.13084	left teeth_4	4.77483	0.188924	0.13721	1.3769	0.0315524	4.75782	2.13213	1	90	0.448131	0.448131	1.42E+07
Plethodon punctatus	Lower Jaw	Left	7.13084	left teeth_5	5.46488	0.187657	0.147235	1.27454	0.0326718	5.43822	2.13213	1	90	0.392063	0.392063	1.20E+07
Plethodon punctatus	Lower Jaw	Left	7.13084	left teeth_6	4.51597	0.17156	0.134904	1.27172	0.0289218	4.49903	2.13213	1	90	0.473908	0.473908	1.64E+07
Plethodon punctatus	Lower Jaw	Left	7.13084	left teeth_7	4.26259	0.185983	0.139026	1.33776	0.0296504	4.22475	2.13213	1	90	0.504675	0.504675	1.70E+07
Plethodon punctatus	Lower Jaw	Left	7.13084	left teeth_8	3.72928	0.136032	0.127874	1.06379	0.0222816	3.70516	2.13213	1	90	0.575447	0.575447	2.58E+07
Plethodon punctatus	Lower Jaw	Left	7.13084	left teeth_9	3.88064	0.121657	0.116803	1.04156	0.0182375	3.86426	2.13213	1	90	0.551755	0.551755	3.03E+07
Plethodon punctatus	Lower Jaw	Left	7.13084	left teeth_10	5.80906	0.22372	0.140088	1.59699	0.0370352	5.7692	2.13213	1	90	0.36957	0.36957	9.98E+06
Plethodon punctatus	Lower Jaw	Left	7.13084	left teeth_11	3.37794	0.123224	0.115589	1.06605	0.0191282	3.395	2.13213	1	90	0.628018	0.628018	3.28E+07
Plethodon punctatus	Lower Jaw	Left	7.13084	left teeth_12	6.85702	0.223924	0.139256	1.608	0.0352816	6.82343	2.13213	1	90	0.312471	0.312471	8.86E+06
Plethodon punctatus	Lower Jaw	Left	7.13084	left teeth_13	6.44054	0.217538	0.137437	1.58282	0.0358766	6.42182	2.13213	1	90	0.332013	0.332013	9.25E+06
Plethodon punctatus	Lower Jaw	Left	7.13084	left teeth_14	5.91593	0.21353	0.152116	1.40373	0.0354208	5.88824	2.13213	1	90	0.362099	0.362099	1.02E+07
Plethodon punctatus	Lower Jaw	Left	7.13084	left teeth_15	3.20812	0.134915	0.127198	1.06067	0.0210697	3.25256	2.13213	1	90	0.655522	0.655522	3.11E+07
Plethodon punctatus	Lower Jaw	Left	7.13084	left teeth_16	7.02302	0.192753	0.131691	1.46368	0.0328437	7.02615	2.13213	1	90	0.303456	0.303456	9.24E+06
Plethodon punctatus	Lower Jaw	Left	7.13084	left teeth_17	5.70139	0.18175	0.150837	1.20494	0.0311325	5.67173	2.13213	1	90	0.375921	0.375921	1.21E+07
Plethodon punctatus	Lower Jaw	Left	7.13084	left teeth_18	6.93751	0.191141	0.127295	1.50155	0.0300492	6.94417	2.13213	1	90	0.307038	0.307038	1.02E+07
Plethodon punctatus	Lower Jaw	Left	7.13084	left teeth_19	4.10534	0.134009	0.13161	1.01823	0.0235661	4.1287	2.13213	1	90	0.516416	0.516416	2.19E+07
Plethodon punctatus	Lower Jaw	Left	7.13084	left teeth_20	3.029	0.113626	0.116304	0.976972	0.0168728	3.0466	2.13213	1	90	0.699837	0.699837	4.15E+07
Plethodon punctatus	Lower Jaw	Left	7.13084	left teeth_21	2.81949	0.109931	0.108227	1.01574	0.015603	2.8505	2.13213	1	90	0.747983	0.747983	4.79E+07
Plethodon punctatus	Lower Jaw	Left	7.13084	left teeth_22	6.53778	0.196458	0.12808	1.53387	0.0304658	6.53446	2.13213	1	90	0.32629	0.32629	1.07E+07
Plethodon punctatus	Lower Jaw	Left	7.13084	left teeth_23	6.68411	0.202175	0.147306	1.37249	0.032483	6.68693	2.13213	1	90	0.31885	0.31885	9.82E+06
Plethodon punctatus	Lower Jaw	Left	7.13084	left teeth_24	6.11231	0.20459	0.134052	1.5262	0.0350935	6.10284	2.13213	1	90	0.349366	0.349366	9.96E+06
Plethodon punctatus	Lower Jaw	Left	7.13084	left teeth_25	6.30196	0.196804	0.147956	1.33015	0.0322178	6.31582	2.13213	1	90	0.337585	0.337585	1.05E+07
Plethodon punctatus	Lower Jaw	Left	7.13084	left teeth_26	5.57735	0.202725	0.136541	1.48471	0.0325146	5.55876	2.13213	1	90	0.383562	0.383562	1.18E+07
Plethodon punctatus	Lower Jaw	Left	7.13084	left teeth_27	5.08479	0.196867	0.133807	1.47128	0.0336331	5.05144	2.13213	1	90	0.422083	0.422083	1.25E+07
Plethodon punctatus	Lower Jaw	Left	7.13084	left teeth_28	5.323	0.205078	0.145158	1.41279	0.0338935	5.30989	2.13213	1	90	0.401539	0.401539	1.18E+07
Plethodon punctatus	Lower Jaw	Left	7.13084	left teeth_29	4.87562	0.206134	0.147304	1.39938	0.037159	4.87307	2.13213	1	90	0.437532	0.437532	1.18E+07
Plethodon punctatus	Lower Jaw	Left	7.13084	left teeth_30	4.37886	0.167614	0.136222	1.23045	0.0281166	4.36195	2.13213	1	90	0.488801	0.488801	1.74E+07
Plethodon punctatus	Lower Jaw	Left	7.13084	left teeth_31	4.62929	0.197421	0.152699	1.29288	0.0349434	4.59077	2.13213	1	90	0.464438	0.464438	1.33E+07
Plethodon punctatus	Lower Jaw	Left	7.13084	left teeth_32	3.98517	0.141471	0.126707	1.11652	0.0234069	3.96057	2.13213	1	90	0.538338	0.538338	2.30E+07
Plethodon punctatus	Lower Jaw	Left	7.13084	left teeth_33	3.62295	0.138068	0.127138	1.08598	0.0224305	3.61402	2.13213	1	90	0.589959	0.589959	2.63E+07
Plethodon punctatus	Lower Jaw	Left	7.13084	left teeth_34	3.47612	0.135405	0.114214	1.18554	0.0209258	3.48509	2.13213	1	90	0.611786	0.611786	2.92E+07
Plethodon punctatus	Lower Jaw	Left	7.13084	left teeth_35	3.12088	0.111745	0.112465	0.993603	0.0166265	3.13671	2.13213	1	90	0.679734	0.679734	4.09E+07
Plethodon punctatus	Lower Jaw	Right	7.06745	right teeth	6.83153	0.210109	0.134655	1.56035	0.0315086	6.77835	2.14995	1	90	0.317179	0.317179	1.01E+07
Plethodon punctatus	Lower Jaw	Right	7.06745	right teeth_2	5.90582	0.22384	0.148911	1.50318	0.0417524	5.88418	2.14995	1	90	0.365378	0.365378	8.75E+06
Plethodon punctatus	Lower Jaw	Right	7.06745	right teeth_3	5.68039	0.201565	0.149482	1.34842	0.0354619	5.66284	2.14995	1	90	0.379659	0.379659	1.07E+07
Plethodon punctatus	Lower Jaw	Right	7.06745	right teeth_4	4.67278	0.209656	0.135331	1.54921	0.0353919	4.59903	2.14995	1	90	0.467479	0.467479	1.32E+07
Plethodon punctatus	Lower Jaw	Right	7.06745	right teeth_5	6.48712	0.215729	0.135173	1.59594	0.0363848	6.47012	2.14995	1	90	0.332289	0.332289	9.13E+06
Plethodon punctatus	Lower Jaw	Right	7.06745	right teeth_6	4.11035	0.170602	0.122944	1.38764	0.0232286	4.0676	2.14995	1	90	0.528556	0.528556	2.28E+07
Plethodon punctatus	Lower Jaw	Right	7.06745	right teeth_7	3.85836	0.149148	0.125914	1.18452	0.0222909	3.85205	2.14995	1	90	0.558131	0.558131	2.50E+07
Plethodon punctatus	Lower Jaw	Right	7.06745	right teeth_8	5.27632	0.219385	0.141049	1.55539	0.0400299	5.28864	2.14995	1	90	0.406522	0.406522	1.02E+07
Plethodon punctatus	Lower Jaw	Right	7.06745	right teeth_9	3.53173	0.142323	0.118942	1.19658	0.0211794	3.56986	2.14995	1	90	0.60225	0.60225	2.84E+07
Plethodon punctatus	Lower Jaw	Right	7.06745	right teeth_10	6.2795	0.213869	0.145773	1.46713	0.0377341	6.30222	2.14995	1	90	0.341142	0.341142	9.04E+06
Plethodon punctatus	Lower Jaw	Right	7.06745	right teeth_11	5.15066	0.215118	0.135991	1.58185	0.0361205	5.11749	2.14995	1	90	0.420118	0.420118	1.16E+07
Plethodon punctatus	Lower Jaw	Right	7.06745	right teeth_12	6.13359	0.212978	0.151048	1.41	0.0367038	6.12541	2.14995	1	90	0.350989	0.350989	9.56E+06
Plethodon punctatus	Lower Jaw	Right	7.06745	right teeth_13	5.40798	0.198329	0.131759	1.50523	0.0342212	5.38584	2.14995	1	90	0.399186	0.399186	1.17E+07
Plethodon punctatus	Lower Jaw	Right	7.06745	right teeth_14	5.54242	0.200932	0.131789	1.52464	0.0339538	5.54708	2.14995	1	90	0.387582	0.387582	1.14E+07
Plethodon punctatus	Lower Jaw	Right	7.06745	right teeth_15	4.90855	0.205275	0.128175	1.60152	0.0340386	4.86761	2.14995	1	90	0.441685	0.441685	1.30E+07
Plethodon punctatus	Lower Jaw	Right	7.06745	right teeth_16	4.42386	0.191143	0.139767	1.36758	0.0329875	4.37656	2.14995	1	90	0.491241	0.491241	1.49E+07
Plethodon punctatus	Lower Jaw	Right	7.06745	right teeth_17	6.65363	0.215984	0.137698	1.56853	0.0324534	6.62759	2.14995	1	90	0.324394	0.324394	1.00E+07
Plethodon punctatus	Lower Jaw	Right	7.06745	right teeth_18	6.99986	0.186629	0.116434	1.60287	0.0289116	6.9831	2.14995	1	90	0.307879	0.307879	1.06E+07
Plethodon punctatus	Lower Jaw	Right	7.06745	right teeth_19	3.11639	0.143126	0.126769	1.12903	0.0224885	3.11246	2.14995	1	90	0.690755	0.690755	3.07E+07
Plethodon punctatus	Lower Jaw	Right	7.06745	right teeth_20	3.25987	0.132312	0.120653	1.09663	0.0214708	3.25698	2.14995	1	90	0.660106	0.660106	3.07E+07
Plethodon punctatus	Lower Jaw	Right	7.06745	right teeth_21	2.98742	0.15174	0.105125	1.44342	0.0182936	2.99662	2.14995	1	90	0.717457	0.717457	3.92E+07
Plethodon punctatus	Lower Jaw	Right	7.06745	right teeth_22	2.82785	0.128645	0.096956	1.32684	0.0140053	2.82093	2.14995	1	90	0.762142	0.762142	5.44E+07
Plethodon punctatus	Lower Jaw	Right	7.06745	right teeth_23	6.91459	0.220619	0.131421	1.67873	0.0339253	6.85959	2.14995	1	90	0.313422	0.313422	9.24E+06
Plethodon punctatus	Lower Jaw	Right	7.06745	right teeth_24	6.74266	0.228247	0.138741	1.64513	0.0368154	6.70331	2.14995	1	90	0.32073	0.32073	8.71E+06
Plethodon punctatus	Lower Jaw	Right	7.06745	right teeth_25	6.38472	0.198349	0.138969	1.42729	0.0331435	6.3626	2.14995	1	90	0.337904	0.337904	1.02E+07
Plethodon punctatus	Lower Jaw	Right	7.06745	right teeth_26	6.02626	0.218455	0.131391	1.66262	0.0341862	6.00074	2.14995	1	90	0.358281	0.358281	1.05E+07
Plethodon punctatus	Lower Jaw	Right	7.06745	right teeth_27	5.77051	0.229932	0.146429	1.57026	0.0393962	5.72279	2.14995	1	90	0.375682	0.375682	9.54E+06
Plethodon punctatus	Lower Jaw	Right	7.06745	right teeth_28	4.55165	0.183059	0.138063	1.32591	0.0319807	4.525	2.14995	1	90	0.475128	0.475128	1.49E+07
Plethodon punctatus	Lower Jaw	Right	7.06745	right teeth_29	4.19808	0.173824	0.124733	1.39356	0.0276052	4.14826	2.14995	1	90	0.518277	0.518277	1.88E+07
Plethodon punctatus	Lower Jaw	Right	7.06745	right teeth_30	3.96452	0.168808	0.122797	1.3747	0.0252268	3.92184	2.14995	1	90	0.548199	0.548199	2.17E+07
Plethodon punctatus	Lower Jaw	Right	7.06745	right teeth_31	3.63977	0.156268	0.123861	1.26164	0.0229349	3.60537	2.14995	1	90	0.596318	0.596318	2.60E+07
Plethodon vehiculum	Lower Jaw	Left	6.43776	Tooth 12	5.59036	0.219805	0.169915	1.29362	0.0424022	5.797441446	2.29083	1	90	0.395145	0.395145	9.32E+06
Plethodon vehiculum	Lower Jaw	Left	6.43776	Toot 11	5.29342	0.250294	0.206728	1.21074	0.053112	5.551589263	2.29083	1	90	0.412644	0.412644	7.77E+06
Plethodon vehiculum	Lower Jaw	Left	6.43776	Tooth 16	6.28201	0.193358	0.157251	1.22962	0.0407496	6.533505596	2.29083	1	90	0.350628	0.350628	8.60E+06
Plethodon vehiculum	Lower Jaw	Left	6.43776	Tooth 14	6.06483	0.228378	0.166365	1.37275	0.0443545	6.268466807	2.29083	1	90	0.365453	0.365453	8.24E+06
Plethodon vehiculum	Lower Jaw	Left	6.43776	Tooth 9	4.88122	0.220439	0.188006	1.17251	0.043615	5.072023203	2.29083	1	90	0.45166	0.45166	1.04E+07
Plethodon vehiculum	Lower Jaw	Left	6.43776	Tooth 10	5.14061	0.251306	0.172246	1.459	0.0434506	5.341361904	2.29083	1	90	0.428885	0.428885	9.87E+06
Plethodon vehiculum	Lower Jaw	Left	6.43776	Tooth 8	4.45725	0.208223	0.172074	1.21008	0.0444337	4.631242078	2.29083	1	90	0.494647	0.494647	1.11E+07
Plethodon vehiculum	Lower Jaw	Left	6.43776	Tooth 7	4.2402	0.202482	0.142192	1.424	0.0337011	4.412850805	2.29083	1	90	0.519127	0.519127	1.54E+07
Plethodon vehiculum	Lower Jaw	Left	6.43776	Tooth 17	5.9096	0.216087	0.158675	1.36183	0.0339131	6.153943275	2.29083	1	90	0.372254	0.372254	1.10E+07
Plethodon vehiculum	Lower Jaw	Left	6.43776	Tooth 3	3.39002	0.165974	0.159739	1.03903	0.0307012	3.545298378	2.29083	1	90	0.64616	0.64616	2.10E+07
Plethodon vehiculum	Lower Jaw	Left	6.43776	Tooth5	3.73522	0.171088	0.163301	1.04769	0.0308985	3.882756131	2.29083	1	90	0.590001	0.590001	1.91E+07
Plethodon vehiculum	Lower Jaw	Left	6.43776	Tooth 2	3.21848	0.140784	0.133091	1.05781	0.0219123	3.346646896	2.29083	1	90	0.684515	0.684515	3.12E+07
Plethodon vehiculum	Lower Jaw	Left	6.43776	Tooth6	4.03024	0.193615	0.123166	1.57198	0.02613	4.185961097	2.29083	1	90	0.547265	0.547265	2.09E+07
Plethodon vehiculum	Lower Jaw	Left	6.43776	Tooth4	3.56258	0.150728	0.131735	1.14417	0.0259797	3.670178508	2.29083	1	90	0.624174	0.624174	2.40E+07
Plethodon vehiculum	Lower Jaw	Left	6.43776	Tooth 15	6.19794	0.191422	0.111566	1.71578	0.024806	6.433379671	2.29083	1	90	0.356085	0.356085	1.44E+07
Plethodon vehiculum	Lower Jaw	Left	6.43776	Tooth 1	3.07528	0.141886	0.130973	1.08332	0.0221207	3.213661953	2.29083	1	90	0.712841	0.712841	3.22E+07
Plethodon vehiculum	Lower Jaw	Left	6.43776	Tooth 13	5.72533	0.2405	0.167181	1.43856	0.0447779	5.952557893	2.29083	1	90	0.384848	0.384848	8.59E+06
Plethodon vehiculum	Lower Jaw	Right	6.34953	lower teeth_2	5.91957	0.265184	0.174573	1.51904	0.0448921	5.928105003	2.17335	1	90	0.366618	0.366618	8.17E+06
Plethodon vehiculum	Lower Jaw	Right	6.34953	lower teeth_3	6.04267	0.210729	0.167194	1.26039	0.0430522	6.04667403	2.17335	1	90	0.359429	0.359429	8.35E+06
Plethodon vehiculum	Lower Jaw	Right	6.34953	lower teeth_4	5.59679	0.228601	0.164348	1.39095	0.0426735	5.611845724	2.17335	1	90	0.387279	0.387279	9.08E+06
Plethodon vehiculum	Lower Jaw	Right	6.34953	lower teeth_5	5.28508	0.207154	0.153876	1.34624	0.0411371	5.285821298	2.17335	1	90	0.411166	0.411166	1.00E+07
Plethodon vehiculum	Lower Jaw	Right	6.34953	lower teeth_6	4.95752	0.208998	0.144492	1.44643	0.03958	4.952725383	2.17335	1	90	0.438819	0.438819	1.11E+07
Plethodon vehiculum	Lower Jaw	Right	6.34953	lower teeth_7	5.80251	0.235709	0.1497	1.57454	0.0405044	5.813443396	2.17335	1	90	0.373849	0.373849	9.23E+06
Plethodon vehiculum	Lower Jaw	Right	6.34953	lower teeth_8	4.73779	0.177899	0.139892	1.2717	0.0289875	4.707420195	2.17335	1	90	0.461686	0.461686	1.59E+07
Plethodon vehiculum	Lower Jaw	Right	6.34953	lower teeth_9	4.34415	0.181526	0.148997	1.21832	0.0329023	4.302640957	2.17335	1	90	0.50512	0.50512	1.54E+07
Plethodon vehiculum	Lower Jaw	Right	6.34953	lower teeth_10	5.39758	0.205939	0.137622	1.49641	0.0347067	5.346060467	2.17335	1	90	0.406533	0.406533	1.17E+07
Plethodon vehiculum	Lower Jaw	Right	6.34953	lower teeth_11	4.58785	0.193336	0.168647	1.1464	0.0354724	4.586868431	2.17335	1	90	0.47382	0.47382	1.34E+07
Plethodon vehiculum	Lower Jaw	Right	6.34953	lower teeth_12	5.13579	0.201936	0.153694	1.31389	0.0311862	5.119329718	2.17335	1	90	0.424538	0.424538	1.36E+07
Plethodon vehiculum	Lower Jaw	Right	6.34953	lower teeth_13	4.47333	0.178097	0.156336	1.13919	0.0337371	4.460358865	2.17335	1	90	0.487259	0.487259	1.44E+07
Plethodon vehiculum	Lower Jaw	Right	6.34953	lower teeth_14	3.80441	0.172737	0.169615	1.0184	0.0315971	3.766050356	2.17335	1	90	0.57709	0.57709	1.83E+07
Plethodon vehiculum	Lower Jaw	Right	6.34953	lower teeth_15	4.17883	0.164472	0.145014	1.13418	0.0271105	4.14238119	2.17335	1	90	0.524662	0.524662	1.94E+07
Plethodon vehiculum	Lower Jaw	Right	6.34953	lower teeth_16	3.63144	0.174647	0.121	1.44337	0.0265615	3.611181728	2.17335	1	90	0.601839	0.601839	2.27E+07
Plethodon vehiculum	Lower Jaw	Right	6.34953	lower teeth_17	3.4504	0.146276	0.126978	1.15198	0.0233732	3.463804056	2.17335	1	90	0.627446	0.627446	2.68E+07
Plethodon vehiculum	Lower Jaw	Right	6.34953	lower teeth_18	3.16651	0.169506	0.121609	1.39386	0.0240149	3.152729726	2.17335	1	90	0.689355	0.689355	2.87E+07
Plethodon vehiculum	Lower Jaw	Right	6.34953	lower teeth_19	3.307	0.161862	0.123131	1.31455	0.0231295	3.309774216	2.17335	1	90	0.656646	0.656646	2.84E+07
Plethodon vehiculum	Lower Jaw	Right	6.34953	lower teeth_20	3.958	0.153252	0.105537	1.45212	0.0213144	3.93442712	2.17335	1	90	0.552393	0.552393	2.59E+07
Plethodon vehiculum	Lower Jaw	Right	6.34953	lower teeth_21	2.96267	0.137138	0.107448	1.27632	0.0179334	2.963793809	2.17335	1	90	0.7333	0.7333	4.09E+07
Plethodon vehiculum	Lower Jaw	Right	6.34953	lower teeth_22	6.17351	0.190892	0.14756	1.29366	0.0325824	6.208631264	2.17335	1	90	0.350053	0.350053	1.07E+07
Thorius minutissimus	Lower Jaw	Left	2.72635	left teeth	1.9764	0.0609467	0.0568336	1.07237	0.00467404	1.97293	0.642722	1	90	0.32577	0.32577	6.97E+07
Thorius minutissimus	Lower Jaw	Left	2.72635	left teeth_2	2.19298	0.0673249	0.0567086	1.18721	0.00428825	2.1971	0.642722	1	90	0.292532	0.292532	6.82E+07
Thorius minutissimus	Lower Jaw	Left	2.72635	left teeth_3	1.90249	0.0605561	0.0596357	1.01543	0.00435016	1.90683	0.642722	1	90	0.337062	0.337062	7.75E+07
Thorius minutissimus	Lower Jaw	Left	2.72635	left teeth_4	2.60507	0.0592167	0.0561925	1.05382	0.00407157	2.60421	0.642722	1	90	0.246801	0.246801	6.06E+07
Thorius minutissimus	Lower Jaw	Left	2.72635	left teeth_5	1.73586	0.0611098	0.0524664	1.16474	0.00420326	1.73861	0.642722	1	90	0.369676	0.369676	8.79E+07
Thorius minutissimus	Lower Jaw	Left	2.72635	left teeth_6	2.0517	0.0668847	0.0515361	1.29782	0.00408586	2.0423	0.642722	1	90	0.314704	0.314704	7.70E+07
Thorius minutissimus	Lower Jaw	Left	2.72635	left teeth_7	1.83227	0.0706848	0.0551813	1.28096	0.00403721	1.83268	0.642722	1	90	0.350701	0.350701	8.69E+07
Thorius minutissimus	Lower Jaw	Left	2.72635	left teeth_8	1.6196	0.0595324	0.0479298	1.24208	0.00392091	1.62493	0.642722	1	90	0.395539	0.395539	1.01E+08
Thorius minutissimus	Lower Jaw	Left	2.72635	left teeth_9	2.13142	0.0555226	0.0464882	1.19434	0.00370854	2.13166	0.642722	1	90	0.301513	0.301513	8.13E+07
Thorius minutissimus	Lower Jaw	Left	2.72635	left teeth_10	2.53112	0.0539305	0.0433696	1.24351	0.00334863	2.52165	0.642722	1	90	0.254882	0.254882	7.61E+07
Thorius minutissimus	Lower Jaw	Left	2.72635	left teeth_11	2.63548	0.0560686	0.0418744	1.33897	0.00307664	2.6088	0.642722	1	90	0.246367	0.246367	8.01E+07
Thorius minutissimus	Lower Jaw	Left	2.72635	left teeth_12	2.26336	0.0498889	0.0459628	1.08542	0.00294594	2.25279	0.642722	1	90	0.2853	0.2853	9.68E+07
Thorius minutissimus	Lower Jaw	Left	2.72635	left teeth_13	2.32198	0.0571786	0.0389018	1.46982	0.00277488	2.3125	0.642722	1	90	0.277934	0.277934	1.00E+08
Thorius minutissimus	Lower Jaw	Right	2.7549	right teeth	2.36248	0.0609576	0.0592219	1.02931	0.00518932	2.3624	0.682323	1	90	0.288826	0.288826	5.57E+07
Thorius minutissimus	Lower Jaw	Right	2.7549	right teeth_2	2.22832	0.0680236	0.0546749	1.24415	0.00446932	2.21968	0.682323	1	90	0.307396	0.307396	6.88E+07
Thorius minutissimus	Lower Jaw	Right	2.7549	right teeth_3	1.9116	0.0682556	0.052234	1.30673	0.00451785	1.89438	0.682323	1	90	0.360184	0.360184	7.97E+07
Thorius minutissimus	Lower Jaw	Right	2.7549	right teeth_4	2.05804	0.069827	0.0540226	1.29255	0.00443232	2.05952	0.682323	1	90	0.331303	0.331303	7.47E+07
Thorius minutissimus	Lower Jaw	Right	2.7549	right teeth_5	2.42337	0.0711212	0.0555559	1.28017	0.00446637	2.41543	0.682323	1	90	0.282485	0.282485	6.32E+07
Thorius minutissimus	Lower Jaw	Right	2.7549	right teeth_6	2.54075	0.0683153	0.0526641	1.29719	0.00424635	2.54651	0.682323	1	90	0.267944	0.267944	6.31E+07
Thorius minutissimus	Lower Jaw	Right	2.7549	right teeth_7	2.13539	0.0740872	0.0560998	1.32063	0.00431596	2.13453	0.682323	1	90	0.319659	0.319659	7.41E+07
Thorius minutissimus	Lower Jaw	Right	2.7549	right teeth_8	1.82589	0.0659522	0.0507119	1.30053	0.0039786	1.81445	0.682323	1	90	0.376049	0.376049	9.45E+07
Thorius minutissimus	Lower Jaw	Right	2.7549	right teeth_9	2.58636	0.0604524	0.0556436	1.08642	0.00386292	2.57047	0.682323	1	90	0.265447	0.265447	6.87E+07
Thorius minutissimus	Lower Jaw	Right	2.7549	right teeth_10	2.00654	0.0651758	0.0514218	1.26747	0.00377915	2.00523	0.682323	1	90	0.340271	0.340271	9.00E+07
Thorius minutissimus	Lower Jaw	Right	2.7549	right teeth_11	2.29134	0.0650894	0.047122	1.3813	0.00384974	2.28777	0.682323	1	90	0.298248	0.298248	7.75E+07
Thorius minutissimus	Lower Jaw	Right	2.7549	right teeth_12	1.67073	0.0597733	0.0459606	1.30053	0.00356121	1.66749	0.682323	1	90	0.409191	0.409191	1.15E+08
Thorius minutissimus	Lower Jaw	Right	2.7549	right teeth_13	1.6071	0.0529224	0.0541734	0.976907	0.00343574	1.61638	0.682323	1	90	0.422129	0.422129	1.23E+08
Thorius minutissimus	Lower Jaw	Right	2.7549	right teeth_14	2.65113	0.0558565	0.056248	0.993041	0.0038186	2.64812	0.682323	1	90	0.257663	0.257663	6.75E+07
Thorius minutissimus	Lower Jaw	Right	2.7549	right teeth_15	2.61889	0.0566091	0.0497665	1.13749	0.00366514	2.61445	0.682323	1	90	0.260981	0.260981	7.12E+07
Thorius tlaxiacus	Lower Jaw	Left	3.22467	left teeth	3.12566	0.0828045	0.0746711	1.10892	0.00810838	3.09021	0.932372	1	90	0.301718	0.301718	3.72E+07
Thorius tlaxiacus	Lower Jaw	Left	3.22467	left teeth_2	2.92766	0.0862055	0.0733869	1.17467	0.0068216	2.88276	0.932372	1	90	0.323431	0.323431	4.74E+07
Thorius tlaxiacus	Lower Jaw	Left	3.22467	left teeth_3	2.99644	0.0690643	0.065097	1.06094	0.00648134	2.96035	0.932372	1	90	0.314953	0.314953	4.86E+07
Thorius tlaxiacus	Lower Jaw	Left	3.22467	left teeth_4	2.47055	0.0644261	0.0621614	1.03643	0.00634073	2.44462	0.932372	1	90	0.381397	0.381397	6.02E+07
Thorius tlaxiacus	Lower Jaw	Left	3.22467	left teeth_5	2.84449	0.069818	0.0682277	1.02331	0.00587768	2.80235	0.932372	1	90	0.33271	0.33271	5.66E+07
Thorius tlaxiacus	Lower Jaw	Left	3.22467	left teeth_6	2.647	0.067081	0.0609873	1.09992	0.00508242	2.63272	0.932372	1	90	0.354148	0.354148	6.97E+07
Thorius tlaxiacus	Lower Jaw	Left	3.22467	left teeth_7	2.39486	0.0679942	0.0646497	1.05173	0.00521519	2.36947	0.932372	1	90	0.393495	0.393495	7.55E+07
Thorius tlaxiacus	Lower Jaw	Left	3.22467	left teeth_8	2.25064	0.0719045	0.0576997	1.24618	0.00486816	2.20709	0.932372	1	90	0.422444	0.422444	8.68E+07
Thorius tlaxiacus	Lower Jaw	Left	3.22467	left teeth_9	2.70021	0.0563756	0.0572339	0.985003	0.00485537	2.67583	0.932372	1	90	0.348442	0.348442	7.18E+07
Thorius tlaxiacus	Lower Jaw	Left	3.22467	left teeth_10	2.33219	0.0547603	0.0591003	0.926566	0.00501857	2.32319	0.932372	1	90	0.401332	0.401332	8.00E+07
Thorius tlaxiacus	Lower Jaw	Left	3.22467	left teeth_11	2.00198	0.0498717	0.0555969	0.897023	0.0044433	2.01871	0.932372	1	90	0.461865	0.461865	1.04E+08
Thorius tlaxiacus	Lower Jaw	Left	3.22467	left teeth_12	1.76187	0.0503521	0.0506648	0.993827	0.00440153	1.75513	0.932372	1	90	0.531227	0.531227	1.21E+08
Thorius tlaxiacus	Lower Jaw	Left	3.22467	left teeth_13	1.60746	0.0472902	0.0481237	0.982681	0.00315939	1.61902	0.932372	1	90	0.575886	0.575886	1.82E+08
Thorius tlaxiacus	Lower Jaw	Right	3.16229	right teeth	2.99551	0.0749875	0.0720648	1.04056	0.00783065	2.95708	0.970053	1	90	0.328044	0.328044	4.19E+07
Thorius tlaxiacus	Lower Jaw	Right	3.16229	right teeth_2	2.94244	0.0831752	0.0647771	1.28402	0.00675002	2.91671	0.970053	1	90	0.332585	0.332585	4.93E+07
Thorius tlaxiacus	Lower Jaw	Right	3.16229	right teeth_3	2.00047	0.0614799	0.0683519	0.899461	0.00656419	1.98159	0.970053	1	90	0.489534	0.489534	7.46E+07
Thorius tlaxiacus	Lower Jaw	Right	3.16229	right teeth_4	2.29181	0.0632923	0.0694836	0.910895	0.00655931	2.28493	0.970053	1	90	0.424543	0.424543	6.47E+07
Thorius tlaxiacus	Lower Jaw	Right	3.16229	right teeth_5	2.74158	0.0842519	0.0667215	1.26274	0.00662998	2.68828	0.970053	1	90	0.360846	0.360846	5.44E+07
Thorius tlaxiacus	Lower Jaw	Right	3.16229	right teeth_6	2.61027	0.0755531	0.0584125	1.29344	0.00630292	2.58058	0.970053	1	90	0.375905	0.375905	5.96E+07
Thorius tlaxiacus	Lower Jaw	Right	3.16229	right teeth_7	2.80062	0.0660004	0.0618261	1.06752	0.00624263	2.76637	0.970053	1	90	0.35066	0.35066	5.62E+07
Thorius tlaxiacus	Lower Jaw	Right	3.16229	right teeth_8	1.82097	0.0595174	0.0655424	0.908075	0.00551362	1.81944	0.970053	1	90	0.533159	0.533159	9.67E+07
Thorius tlaxiacus	Lower Jaw	Right	3.16229	right teeth_9	1.67436	0.0535256	0.060674	0.882183	0.00519507	1.68692	0.970053	1	90	0.575044	0.575044	1.11E+08
Thorius tlaxiacus	Lower Jaw	Right	3.16229	right teeth_10	3.06341	0.0697286	0.0488538	1.42729	0.00475088	3.02619	0.970053	1	90	0.320553	0.320553	6.75E+07
